# Supplementary material for: Identification of risk factors and establishment of prediction models for mortality risk in patients with acute kidney injury: A retrospective cohort study
Source: PLoS One. 2024 Oct 23;19(10):e0312482. doi: 10.1371/journal.pone.0312482 (PMC11498729; doi:10.1371/journal.pone.0312482)
Supplement: S2 File — (XLS) [file pone.0312482.s002.xls]

## Sheet: Original data
id	group	90outcome	oneyear_outcome	age	sex	Etiology classification	KDIGO	Albuminuria	Hematuria	Hematuria	hypertension	DM	Mechanical_ventilation	Hypotension	Sepsis	Multiple_organ_dysfunction	Hypoalbuminemia	Alternative therapy	BUN	Scr	K
1	1	0	0	1	1	1	1	0	0	0	0	0	0	0	0	0	0	0	25.2	195.7	5.71
2	1	1	1	0	1	2	3	1	1	0	0	0	1	0	0	1	1	0	9.6	591.8	5.3
3	1	0	0	1	0	2	3	0	0	0	1	0	1	0	0	1	0	0	51.23	386.5	5.1
4	1	0	0	0	0	2	3	1	1	0	1	0	0	0	0	0	0	1	21.32	1094.3	4.9
5	1	0	0	1	0	2	3	0	0	0	0	0	0	0	0	0	0	0	6.57	123.8	4.3
6	1	0	0	1	0	1	3	0	0	0	1	0	0	0	0	0	0	0	23.7	336.9	5
7	1	1	1	0	1	1	3	1	1	0	0	0	0	1	0	1	1	0	9.3	434.4	5
8	1	0	0	1	0	1	3	1	1	1	0	0	1	0	0	0	1	1	36.1	420.2	5.7
9	1	0	0	0	0	2	3	1	1	1	1	0	0	0	0	0	1	1	44.63	1031.1	4.8
10	1	0	0	0	1	3	3	0	1	1	0	0	0	0	0	0	1	1	29.2	1126.8	5.4
11	1	0	0	0	0	3	3	0	1	0	0	0	0	0	0	0	1	1	20.98	959.9	6.5
12	1	1	1	0	0	3	3	1	1	1	0	0	0	0	0	1	0	0	4.8	601.7	5.31
13	1	1	1	1	1	2	3	0	0	0	0	0	0	1	0	1	1	0	15.3	832.8	3.56
14	1	1	1	1	1	3	3	0	0	1	0	0	0	0	0	1	0	0	24.51	423.8	4.6
15	1	0	0	0	0	2	3	0	0	0	0	0	0	0	0	0	1	1	35.6	1152	5.8
16	1	0	0	1	0	3	3	1	1	1	1	0	0	0	0	0	1	1	18.1	579.9	3.8
17	1	0	0	0	1	1	3	1	0	0	0	0	0	1	0	1	1	1	25.1	542.1	3.84
18	1	1	1	1	0	2	3	0	0	1	0	0	0	0	0	0	1	1	38.3	820	4.6
19	1	0	0	0	0	3	3	0	1	1	0	0	0	0	0	0	0	1	37.8	851.2	4.23
20	1	0	0	0	1	3	3	0	1	1	1	0	0	0	0	0	0	1	39.2	1758.4	5.07
21	1	1	1	0	0	2	3	1	1	1	0	0	0	1	0	1	0	1	71.72	1212.9	6.3
22	1	1	1	1	0	3	3	0	0	0	0	0	0	0	0	0	0	0	34.45	1031.1	6.3
23	1	0	0	1	1	2	3	0	0	0	0	0	0	0	0	0	0	1	38.6	486.8	3.5
24	1	0	0	0	0	2	2	1	1	0	1	0	0	0	0	0	0	0	22.75	335	4.7
25	1	0	0	0	1	2	3	0	1	0	1	0	0	0	0	0	0	1	30.2	1507.4	4.5
26	1	0	0	0	1	2	3	0	0	0	0	0	0	0	0	1	0	1	35.13	426.5	4.7
27	1	0	0	1	0	2	3	0	0	0	1	0	0	0	0	1	1	1	48.7	786.7	3.05
28	1	0	0	0	0	1	2	0	0	0	0	0	0	0	0	0	0	0	14.5	280.1	5.5
29	1	0	0	0	0	2	3	0	0	0	0	0	1	1	0	1	0	0	21.5	377	7.3
30	1	1	1	0	0	2	3	1	0	0	1	0	1	1	0	1	1	0	30.8	425.1	5.9
31	1	1	1	1	1	2	2	1	1	0	1	0	0	0	0	0	1	0	50.8	338.4	6.2
32	1	1	1	0	1	2	3	1	1	1	0	0	0	0	0	0	1	1	19.6	811.4	4.7
33	1	0	0	1	0	1	3	0	0	0	0	0	0	1	0	1	1	0	13	249	4.2
34	1	0	0	1	0	3	3	0	1	0	1	0	0	0	0	0	0	1	16.54	921	5.1
35	1	0	0	1	1	2	2	1	1	0	1	0	0	0	0	0	0	0	11.59	211.3	4.4
36	1	0	0	0	1	1	3	1	1	0	0	0	1	0	0	1	1	1	14.6	297.3	5.4
37	1	0	0	0	0	3	3	0	1	0	0	0	0	0	0	0	0	1	57.15	2226.1	5.9
38	1	0	0	0	0	1	3	0	0	0	1	0	0	0	0	1	0	0	16.51	407.8	5.3
39	1	0	0	0	0	2	2	0	0	0	1	0	0	0	0	0	0	0	8.71	288.8	3.7
40	1	0	0	0	0	2	3	1	0	0	0	0	0	0	1	1	1	1	74.4	1295	8.2
41	1	0	0	0	0	2	3	1	0	0	0	0	0	0	0	0	1	1	27.42	1353.3	5.4
42	1	1	1	1	0	2	3	0	0	0	1	0	0	0	0	1	0	1	32.9	397	5.4
43	1	0	0	1	0	3	3	1	1	0	1	0	0	0	0	0	0	0	48.69	634	5.1
44	1	0	0	1	0	2	3	1	1	0	1	0	0	0	0	0	0	1	15.82	945.9	4.9
45	1	0	0	1	0	3	3	1	0	1	0	0	0	0	0	0	1	1	24.8	638.6	3.7
46	1	0	0	0	0	2	3	0	0	0	0	0	0	0	0	0	0	0	26.3	794	4.11
47	1	0	0	0	1	3	1	1	0	1	0	1	0	0	0	0	0	0	5.66	191.8	3.5
48	1	0	0	1	0	2	3	0	0	0	1	0	0	0	0	1	0	1	21.54	1079.8	5.01
49	1	0	0	1	0	3	3	1	1	0	0	0	0	0	0	0	0	1	25.92	1576.3	4.18
50	1	0	0	0	0	3	2	1	1	0	1	0	0	0	0	0	1	0	22.19	218.3	4.7
51	1	1	1	0	0	1	3	1	1	0	0	0	0	1	0	0	0	1	24.4	769.2	4.13
52	1	0	0	0	0	3	3	0	1	0	1	0	0	0	0	0	0	1	21.2	1347.3	4.91
53	1	0	0	0	1	2	3	1	1	1	0	0	0	0	0	0	1	1	19.78	881.6	3.7
54	1	1	1	0	0	2	3	1	1	0	0	0	0	0	0	1	0	1	29.1	1006.5	6.69
55	1	0	0	0	1	2	3	1	1	0	0	0	0	0	0	0	0	1	21.7	719.2	4.6
56	1	0	0	0	1	3	3	0	1	0	0	0	0	0	0	1	0	0	15.2	329.7	4.42
57	1	0	0	0	1	2	3	0	0	0	0	0	0	0	0	0	0	0	13.1	310.5	5
58	1	0	0	1	0	2	3	1	1	0	1	1	1	0	0	1	1	0	25.5	492.4	6.8
59	1	0	0	1	0	3	2	1	0	1	0	0	0	0	0	0	0	0	14.56	283.2	3.9
60	1	0	0	0	1	2	3	0	0	1	1	0	0	0	0	1	1	1	28.36	425.1	4.31
61	1	1	1	0	0	2	3	1	1	1	0	1	1	1	0	1	1	1	21.3	464.4	6
62	1	0	0	0	0	2	3	0	1	0	0	0	0	0	0	0	0	1	15.75	1065	5
63	1	0	0	1	1	2	3	1	1	0	0	0	0	0	0	0	1	1	38.56	956.3	3.9
64	1	0	0	1	1	2	2	1	0	1	0	0	0	0	0	0	0	0	24.54	309.1	6.35
65	1	0	0	0	1	3	3	0	0	0	0	0	0	0	0	0	0	0	15.4	358.8	3.96
66	1	0	0	1	1	2	3	1	1	0	0	0	0	0	0	0	0	1	17.15	878.3	4
67	1	0	0	1	0	2	3	1	1	1	0	0	0	0	0	0	1	1	35.3	1113	3.96
68	1	0	0	0	1	2	3	1	1	1	0	0	0	0	0	0	1	1	31.7	615.6	4.3
69	1	0	0	1	1	2	3	0	1	0	0	0	0	0	0	0	0	0	10.81	269.4	3.8
70	1	1	1	1	0	1	3	1	0	0	0	1	1	0	0	1	1	1	34	471.5	5.9
71	1	0	0	0	0	3	3	1	1	0	0	0	0	0	0	0	0	1	22.4	925	4.7
72	1	0	0	0	0	2	3	0	1	0	0	1	0	0	0	1	0	0	27.39	420	4.28
73	1	0	0	1	0	2	3	0	0	0	0	0	0	0	0	0	0	1	25.8	1537.5	4.87
74	1	0	0	0	1	2	3	0	0	0	0	0	0	0	0	0	0	0	22.75	515.8	6.8
75	1	0	0	1	0	1	3	0	0	0	0	0	0	0	0	0	0	1	17.37	673.7	4
76	1	0	0	0	0	1	3	0	0	0	0	0	0	1	0	1	0	0	37.6	318.9	4.6
77	1	0	0	0	0	3	3	1	1	0	1	0	0	0	0	0	0	0	10.9	421.5	4.07
78	1	0	0	1	1	1	3	0	0	0	1	0	1	0	0	0	0	1	34.4	425.9	4.77
79	1	0	0	0	1	1	3	1	1	0	1	0	0	0	0	0	1	0	24.76	590.8	5.69
80	1	1	1	0	0	1	3	0	0	0	0	0	1	1	0	0	0	0	20.2	423.2	4.2
81	1	0	0	0	1	2	3	1	0	0	0	0	0	0	0	0	0	1	19.59	685.6	4.2
82	1	0	0	1	1	2	3	1	0	0	0	0	0	0	0	0	0	1	15.4	661.1	4.1
83	1	0	0	0	0	1	3	0	1	0	0	0	0	0	0	1	0	1	22.98	498.8	6.15
84	1	0	0	1	0	1	1	0	0	0	1	1	0	0	0	0	0	0	14.44	159.3	4.44
85	1	0	0	1	0	1	2	0	0	0	0	0	0	1	0	0	0	0	14.4	236.8	4.11
86	1	0	0	1	1	1	3	0	0	0	0	0	0	0	0	0	0	0	24.65	227.9	6.31
87	1	0	0	1	0	3	3	0	1	0	0	0	0	0	0	0	1	0	16.29	446.3	4.58
88	1	0	0	0	0	2	2	0	0	0	0	1	0	1	0	1	1	0	22.46	188.8	4.75
89	1	1	1	0	1	1	1	0	1	0	1	0	0	1	0	0	1	0	16.9	474.9	4.33
90	1	0	0	0	1	3	3	0	1	1	1	0	0	0	0	0	1	1	30.47	766.7	5
91	1	0	0	0	0	1	1	1	0	0	0	0	0	0	0	0	1	0	10.46	176.8	3.8
92	1	0	0	1	1	2	1	1	1	0	1	0	0	0	0	0	1	0	13.49	219.5	3.91
93	1	0	0	0	0	2	3	1	1	0	0	0	0	0	0	0	1	1	24.14	419.1	3.25
94	1	0	0	0	0	2	1	1	1	0	0	0	0	0	0	0	1	0	25.04	250.6	4.2
95	1	0	0	1	0	1	3	0	0	0	0	0	1	0	0	1	0	1	44.05	780.7	6.2
96	1	0	0	0	1	2	3	1	1	0	1	0	0	0	0	0	0	1	18.9	289	3.6
97	1	0	0	1	0	2	3	1	1	1	0	0	0	0	0	0	1	1	36.19	901.3	4.4
98	1	0	0	0	0	3	3	0	0	0	0	0	1	1	0	1	1	1	43.88	658.9	5.8
99	1	0	0	1	1	2	3	0	0	0	0	0	0	0	0	0	0	0	20.94	215.3	4.1
100	1	0	0	0	0	2	3	0	0	0	0	0	0	0	0	0	0	1	22.91	868.6	3.79
101	1	1	1	0	0	2	3	1	1	0	0	0	0	1	0	0	0	1	58.35	531.4	6.5
102	1	0	0	0	0	2	3	0	1	1	0	0	0	0	0	0	0	1	33.88	1256.5	6.3
103	1	0	0	0	0	2	3	1	1	0	0	0	0	0	0	0	0	1	32.5	1595.8	4.25
104	1	0	0	0	0	3	3	0	1	0	0	1	0	0	0	0	1	1	19.28	850.7	6.14
105	1	0	0	0	1	1	3	0	0	0	0	0	0	1	0	0	0	1	20.15	239.1	5.66
106	1	1	1	0	0	1	3	0	1	0	0	0	0	0	0	0	0	1	20.87	830.7	4.34
107	1	0	0	1	1	1	3	0	0	1	1	0	0	0	0	0	0	1	26.39	409.9	4.74
108	1	1	1	1	1	1	3	0	0	1	0	0	0	0	0	1	1	0	35.36	558.1	4.35
109	1	0	0	1	1	1	3	0	0	1	0	0	0	0	0	0	0	0	20.36	260.6	3.88
110	1	0	0	0	1	2	3	1	1	0	0	0	0	0	0	0	0	1	20.28	1390.5	5.55
111	1	0	0	0	1	2	3	1	1	0	0	0	0	0	0	0	1	1	17.69	452.6	5.07
112	1	0	0	0	0	2	3	0	1	1	0	0	0	0	0	0	0	1	27.31	1211.7	4.4
113	1	0	0	1	1	1	3	0	0	0	0	0	0	0	0	0	0	0	12.74	100.2	4.1
114	1	0	0	1	0	2	3	1	1	0	0	0	0	0	0	0	1	0	21.7	601.7	4.1
115	1	1	1	1	1	1	3	0	0	1	0	0	1	1	0	1	1	1	41.67	905.8	5.81
116	1	0	0	0	0	2	3	0	0	0	0	0	0	0	0	0	0	0	21.38	505.5	4.75
117	1	1	1	1	1	1	3	0	0	1	0	1	1	0	0	1	0	0	16.43	404.3	7.13
118	1	0	0	0	1	2	3	1	1	0	0	0	0	0	0	0	0	1	30.01	1106	4.68
119	1	0	0	0	0	3	3	0	1	0	1	0	0	0	0	0	0	1	53.56	1974.3	6.6
120	1	1	1	1	0	2	1	0	1	0	0	1	1	0	0	1	0	0	22.88	1239.6	4.53
121	1	0	0	1	0	3	3	0	1	0	1	0	0	0	0	0	0	0	29.55	1126.1	5.05
122	1	0	0	0	1	2	3	1	1	0	0	0	0	0	0	0	0	1	24.58	727.7	4.7
123	1	1	1	1	0	1	3	0	1	0	0	0	1	1	0	1	0	1	20.8	849.3	5.54
124	1	1	1	0	0	1	3	1	1	0	0	0	1	0	0	1	1	1	34.11	502.7	5.21
125	1	0	0	0	0	1	2	0	0	0	0	0	0	1	0	0	0	0	22.76	209.3	6.1
126	1	0	0	0	0	2	3	0	0	0	0	0	0	0	0	0	0	1	22.39	800	4.4
127	1	0	0	1	0	1	3	1	1	0	0	0	0	0	0	0	1	1	30.49	1138.3	4.79
128	1	0	0	1	0	1	3	0	1	0	1	0	0	0	0	0	1	1	32.04	502	6.82
129	1	0	0	0	1	2	3	0	1	0	0	0	0	0	0	0	0	1	29.98	809.3	5.79
130	1	0	0	0	0	1	1	1	1	0	0	0	0	0	0	0	1	0	19.19	161.9	4.1
131	1	0	0	0	1	1	3	1	1	0	0	0	0	0	0	0	1	1	24.43	506.4	4.48
132	1	0	0	0	1	1	3	0	0	0	0	0	0	0	0	1	0	1	15.12	661.2	4.5
133	1	0	0	0	1	1	1	1	1	0	0	0	0	0	0	0	1	0	15.77	219	4.2
134	1	0	0	0	1	1	3	0	1	0	1	0	0	1	0	1	0	1	27.14	887.7	4.63
135	1	0	0	1	0	2	3	1	1	0	0	0	0	0	0	0	0	1	13.43	602.6	4.46
136	1	0	0	0	1	1	3	0	1	0	0	0	0	1	0	0	0	1	24.9	466	5.1
137	1	0	0	0	1	2	3	1	1	0	1	0	0	0	0	0	1	0	28.48	627.4	5.79
138	1	0	0	1	0	2	3	1	1	1	1	0	0	0	0	0	0	1	32.93	1263.8	4.2
139	1	0	1	1	1	2	3	1	1	0	0	0	0	0	0	0	0	1	33.74	509.5	4.5
140	1	0	0	0	0	2	3	1	1	1	0	0	0	0	0	0	1	1	26.38	504.1	3.7
141	1	0	0	0	0	3	3	0	1	0	1	0	0	0	0	0	0	1	28.72	1223.6	5.32
142	1	0	0	1	0	2	3	0	0	0	0	0	1	0	0	1	0	0	27.58	342.3	5.7
143	1	0	0	0	0	2	3	1	1	0	0	0	0	0	0	0	0	1	26.19	1265.3	3.9
144	1	0	0	1	1	3	3	0	1	0	0	0	0	0	0	0	0	0	15.41	608.2	4.64
145	1	0	0	1	1	2	3	0	1	1	0	0	0	0	0	0	0	1	21.94	1063	4.54
146	1	1	1	0	0	2	3	0	0	1	0	0	0	1	0	1	0	0	32.69	776	5.7
147	1	1	1	1	0	1	3	0	1	0	0	0	0	1	0	1	1	0	44.17	452	3.88
148	1	0	0	0	1	3	3	0	1	0	1	0	0	0	0	0	0	0	20.92	966.1	4.71
149	1	0	0	0	0	3	3	0	1	0	0	0	0	0	0	0	0	1	17.3	1209.6	5.14
150	1	0	0	1	0	3	3	0	0	0	0	0	0	0	0	0	0	0	11.03	315.5	3.68
151	1	0	0	0	1	1	3	0	1	0	0	0	0	0	0	0	1	1	31.81	869.9	5.25
152	1	0	0	0	1	2	3	1	1	0	0	0	0	0	0	0	0	1	24.92	675.5	4.13
153	1	0	0	1	1	1	2	0	0	0	1	0	0	0	0	0	1	0	18.35	254.2	4.4
154	1	0	0	1	0	1	3	0	0	0	0	0	0	0	0	0	0	1	14.62	794.8	4.39
155	1	0	0	1	1	2	3	0	1	1	1	0	1	0	0	0	1	1	49.35	746.4	5.98
156	1	0	0	0	1	1	2	1	1	0	0	0	0	0	0	0	1	0	7.37	148	3.3
157	1	1	1	1	0	2	3	1	1	0	0	0	1	0	0	0	1	0	32.96	1277.3	4.63
158	1	0	0	0	0	1	3	0	0	0	0	0	1	0	0	0	0	1	15.06	799.2	4.02
159	1	1	1	1	0	1	3	0	1	0	0	0	1	0	0	1	0	0	14.1	441.5	3
160	1	0	0	1	1	1	3	1	0	0	0	0	0	0	0	0	1	0	22.16	238.7	4.2
161	1	0	0	0	1	1	3	0	1	1	0	0	0	0	0	0	1	1	20.02	860.3	4.1
162	1	0	0	0	0	3	3	0	0	0	0	0	1	0	0	0	0	1	50.05	1097.6	4.9
163	1	0	0	0	0	3	3	1	1	0	0	0	0	0	0	0	0	1	30.88	1508.7	4.9
164	1	0	0	1	0	1	3	0	0	0	0	0	0	0	0	0	0	1	28.64	630.8	5.11
165	1	0	0	1	0	1	3	0	0	0	0	0	0	0	0	0	0	0	16.49	410.9	3.8
166	1	0	0	0	0	1	3	0	1	0	0	0	0	0	0	0	0	1	47.13	1039.5	4.9
167	1	1	1	1	0	1	3	1	1	0	0	0	1	0	0	1	1	1	43.18	520.7	5.8
168	1	0	0	1	0	2	3	0	1	0	0	0	0	0	0	0	1	1	42.87	794	5.46
169	1	0	0	1	0	2	3	1	1	1	0	0	0	0	0	0	1	1	16.54	618.8	4.4
170	1	0	0	0	0	1	3	0	0	0	0	0	1	0	0	0	0	1	39.46	698.5	5.6
171	1	0	0	0	0	2	3	1	1	0	0	0	0	0	0	0	1	0	16.67	405.5	4.6
172	1	0	0	0	0	2	3	1	0	0	0	0	0	0	0	0	1	1	34.37	597.4	4.28
173	1	0	0	1	0	2	3	0	1	0	0	0	0	0	0	0	0	1	24.55	799.6	5.7
174	1	0	0	0	1	1	3	0	0	0	0	0	0	0	0	0	0	1	39.72	1092.4	3.81
175	1	0	0	0	1	2	3	1	1	1	1	0	0	0	0	1	0	1	28.36	472.5	8.72
176	1	0	0	0	1	1	3	1	1	1	0	0	0	0	0	0	1	1	21.58	976.4	4.5
177	1	0	0	1	0	2	3	1	1	1	0	0	0	0	0	0	0	1	30.05	1142.6	4.4
178	1	0	0	0	0	2	3	0	1	0	0	0	0	0	0	0	0	1	32.47	1123.6	5.3
179	1	0	0	0	0	2	3	1	1	0	0	0	0	0	0	0	0	1	27.54	1111	4.7
180	1	0	0	0	1	2	2	1	1	1	1	0	0	0	0	0	1	0	44	328.1	6.1
181	1	0	0	1	0	2	3	0	0	0	0	0	0	0	0	0	0	1	12.05	408.1	4.61
182	1	0	0	0	0	2	3	1	1	0	0	0	0	0	0	0	1	1	35.05	558.1	4.43
183	1	0	0	1	0	2	3	0	0	0	0	0	0	0	0	0	0	1	32.2	1317.3	4.3
184	1	0	0	0	0	1	3	1	0	0	0	0	0	0	0	0	1	0	20.82	288.9	5.77
185	1	0	0	1	0	2	3	0	0	0	0	0	0	0	0	0	0	1	13.32	469	3.65
186	1	0	0	0	0	3	3	0	1	0	1	0	0	0	0	0	1	0	20.11	676.1	4.66
187	1	0	0	1	0	1	3	1	1	1	0	0	0	1	0	0	1	0	58.2	319	4.5
188	1	0	0	0	0	2	3	0	0	0	0	0	0	0	0	1	0	1	38.82	468.7	4.8
189	1	0	0	1	1	2	3	0	0	0	0	0	0	0	0	0	0	0	16.6	547	4.5
190	1	0	0	0	0	1	3	1	1	0	1	0	1	0	0	1	0	1	61.77	786.7	5.81
191	1	0	0	0	1	1	2	0	0	0	0	0	0	0	0	0	1	0	24.57	284.9	4.7
192	1	0	0	0	0	2	3	0	0	0	0	0	0	0	0	0	0	1	32.26	582.4	4.8
193	1	0	0	1	0	1	3	0	0	0	0	0	1	0	0	0	0	1	15.28	502.3	5.8
194	1	0	0	0	0	3	3	0	0	0	0	0	1	1	0	1	0	0	20.14	639	6.6
195	1	0	0	0	0	2	3	0	1	0	0	0	0	0	0	0	0	0	43.5	485.5	4.56
196	1	0	0	0	0	3	3	1	1	1	0	0	0	0	0	0	0	1	31.19	1974.1	4.36
197	1	0	0	1	0	2	3	1	1	0	1	0	0	0	0	0	1	0	22.5	550	4.1
198	1	0	0	0	0	2	3	0	0	1	0	0	0	1	0	1	0	0	23.42	293.3	3.65
199	1	1	1	0	0	1	2	0	1	0	1	0	0	1	0	1	0	0	15.79	1229.1	5.7
200	1	0	0	0	0	1	3	0	0	0	0	1	0	0	0	1	0	1	28.06	1054.8	6
201	1	1	1	1	1	1	3	0	0	0	0	0	0	0	0	0	1	1	27.01	773.1	4.05
202	1	0	0	0	1	2	1	1	0	1	0	1	0	0	0	0	1	0	28.1	160.5	4.1
203	1	1	1	0	0	1	3	0	1	0	0	0	0	1	0	1	0	1	37.94	1015.1	5.32
204	1	0	0	0	0	2	3	1	1	0	0	0	1	0	0	0	1	1	44.31	979.7	4.95
205	1	0	0	0	0	1	3	0	0	0	0	0	0	0	0	0	0	1	27.06	944.5	4.7
206	1	0	0	1	0	1	3	0	0	0	0	0	0	1	0	0	1	0	41.58	347.9	5.29
207	1	0	0	1	1	2	3	1	0	0	0	0	0	0	0	0	1	0	39.76	580.2	4.5
208	1	0	0	0	0	1	3	0	1	0	0	0	0	1	0	0	1	0	36.2	525	4.8
209	1	0	0	0	1	2	3	0	0	0	0	0	0	0	0	0	0	0	19.7	486.2	5.4
210	1	0	0	1	1	1	3	1	1	0	0	0	0	1	0	0	0	1	30.53	994.5	4.44
211	1	0	0	0	0	1	3	0	1	0	0	0	0	0	0	0	0	1	13.28	332.6	4.19
212	1	0	0	0	1	2	3	1	1	1	0	0	0	0	0	0	1	1	62.1	866.9	4.11
213	1	0	0	0	0	1	3	1	1	0	0	0	0	0	0	0	1	0	46.85	396.5	4.23
214	1	0	0	0	0	1	2	1	1	0	0	0	0	0	0	0	1	0	12.88	256.6	4.5
215	1	0	0	0	0	2	3	0	1	1	0	0	0	0	0	1	1	1	53.93	827.2	5.52
216	1	0	0	0	0	2	3	0	0	0	0	0	0	0	0	0	1	1	45.04	1141.6	5.1
217	1	0	0	0	1	3	3	0	0	0	0	0	0	0	0	0	0	1	32.86	571.1	4.8
218	1	0	0	1	1	2	3	1	1	1	0	0	0	0	0	0	1	1	30.45	668.3	5.8
219	1	0	0	0	0	2	3	0	0	0	0	0	0	1	0	1	1	0	44.47	621.5	5.68
220	1	0	0	0	1	3	3	1	1	1	0	1	0	0	0	0	1	1	28.39	645.1	4.5
221	1	0	0	0	0	3	3	1	1	0	1	0	0	0	0	1	1	1	70.1	692.5	5.9
222	1	0	0	0	1	2	3	1	1	0	0	0	0	0	0	0	0	1	36.28	907.7	3.9
223	1	1	1	1	0	1	3	1	1	0	0	0	0	1	0	1	1	1	38.76	564.9	3.6
224	1	0	0	0	0	1	3	1	0	0	0	0	0	0	0	0	1	0	22.93	355.9	5.5
225	1	0	0	0	0	2	3	0	0	0	0	0	0	0	0	0	0	0	17.52	536.2	3.74
226	1	0	0	0	1	2	3	0	1	0	0	0	0	0	0	0	0	1	26.69	774.3	3.77
227	1	0	0	0	0	3	3	0	1	0	0	0	0	0	0	0	1	1	30.56	798.6	5
228	1	1	1	0	0	3	3	1	0	1	0	0	0	0	0	0	0	1	54.21	1047.9	5.4
229	1	0	0	1	0	2	3	0	0	0	0	0	0	0	0	0	0	1	13.57	909.6	4.4
230	1	0	0	0	0	2	3	1	1	0	0	0	0	1	0	0	1	1	46.39	1276.9	4.6
231	1	0	0	0	0	2	3	0	0	0	0	0	0	0	0	0	0	1	15.45	1222.5	4.8
232	1	0	0	0	0	3	3	0	1	1	0	0	0	0	0	0	1	1	14.87	46	3.82
233	1	0	0	1	0	2	3	1	1	0	0	0	0	0	0	0	0	1	26.97	1775.7	4.5
234	1	1	1	0	0	1	3	0	1	0	1	0	0	1	0	1	1	1	10.35	829.7	7
235	1	0	0	1	1	2	2	1	1	0	0	0	0	0	0	0	1	0	25.38	314	3.8
236	1	0	0	0	0	3	3	0	1	0	0	0	0	0	0	0	0	1	28.79	1220.3	4.9
237	1	0	0	1	1	1	3	1	1	1	1	0	0	0	0	0	1	1	10.15	486.1	3.6
238	1	0	0	0	0	2	3	0	0	0	0	0	0	0	0	0	0	1	28.99	804.4	4.2
239	1	0	0	1	0	1	3	1	0	0	0	0	0	0	0	0	1	1	48.36	692.7	4.8
240	1	0	0	0	1	1	3	1	0	0	0	0	0	0	0	0	1	0	19.61	478.5	4.5
241	1	0	0	1	1	2	3	0	0	0	0	0	0	0	0	0	0	0	34	435.1	3.3
242	1	0	0	0	1	2	2	1	1	1	0	0	0	0	0	0	1	0	39.22	302.8	4.8
243	1	0	0	0	0	1	2	0	0	0	0	0	1	1	0	1	0	0	22.06	314.4	6.2
244	1	0	0	0	1	2	3	1	1	1	0	0	0	0	0	0	0	0	11.36	432.5	5
245	1	0	0	0	0	2	3	0	1	0	0	0	1	0	0	1	0	1	35.9	583.2	4.65
246	1	0	0	1	0	1	3	0	1	0	0	0	0	1	0	0	1	1	25.77	501.8	4.3
247	1	0	0	1	0	1	3	1	1	0	0	0	0	0	0	0	1	0	41.64	543.6	4.7
248	1	0	0	0	0	2	3	0	1	0	0	0	0	0	0	0	0	0	36.35	616	6.4
249	1	0	0	0	1	3	3	0	0	1	0	0	0	0	0	0	0	1	17.74	554.3	4.39
250	1	0	0	0	0	2	3	1	1	1	0	0	0	0	0	0	1	1	34.49	910.7	6.4
251	1	0	0	0	0	1	2	0	1	0	0	0	0	0	0	1	1	0	40.2	307.4	5.42
252	1	0	0	0	0	2	3	1	1	0	0	0	0	0	0	0	0	1	56.95	813.7	5.29
253	1	0	0	1	1	3	3	0	1	0	0	0	0	0	0	0	1	1	15.98	680.2	6.1
254	1	1	1	0	1	2	3	1	1	0	0	0	1	1	0	1	0	1	54.61	507.4	5.7
255	1	0	0	0	0	2	3	1	1	1	0	0	0	0	0	0	1	1	42.94	605.5	4
256	1	0	0	0	0	1	3	0	0	0	0	0	0	0	0	0	1	0	18.21	293.2	6.51
257	1	0	0	0	0	1	3	1	1	0	0	0	0	0	0	0	1	1	29.06	758	5
258	1	1	1	0	1	2	3	1	0	0	0	0	0	0	0	0	1	0	11.44	500.2	4.7
259	1	0	0	1	0	2	3	1	1	0	0	0	0	0	0	1	1	1	44.56	1172	5.6
260	1	0	0	0	0	2	3	0	0	0	0	0	0	0	0	0	0	1	14.45	365.7	5.4
261	1	0	0	0	0	1	2	0	0	0	0	0	0	0	0	0	0	0	12.63	159.8	4.7
262	1	0	0	0	1	2	2	0	0	0	0	0	0	0	0	0	0	0	8.33	194.6	3.02
263	1	0	0	0	0	2	3	0	0	1	0	0	0	0	0	0	1	0	17.03	403.1	4.1
264	1	0	0	1	0	1	3	1	1	0	0	0	0	0	0	0	1	1	25.77	248.9	4.1
265	1	0	0	0	0	3	1	0	1	0	0	0	0	0	0	0	0	0	7.77	151.9	3.7
266	1	0	0	0	1	1	3	1	1	0	0	0	0	0	0	0	1	1	22.07	465.8	5.3
267	1	1	1	1	0	3	3	0	0	1	1	0	0	0	0	0	0	1	26.94	983.4	4.6
268	1	0	0	1	0	1	1	0	0	0	0	0	0	1	0	0	0	0	22.44	265.6	4.8
269	1	0	0	0	1	1	3	0	0	0	0	0	0	0	0	0	1	1	38.45	660.2	4.55
270	1	0	0	0	1	2	3	0	0	0	0	0	0	0	0	0	0	1	21.18	1139.4	4.9
271	1	0	0	0	0	1	3	0	0	0	0	0	0	1	0	0	1	0	46.06	538	4.6
272	1	0	0	0	1	1	2	1	0	0	0	0	0	0	0	0	1	0	12.84	332.1	4.7
273	1	0	0	1	0	2	3	0	1	0	0	0	0	0	0	0	0	1	34.56	755.3	5.3
274	1	0	0	1	0	1	3	0	0	0	0	0	0	1	0	0	0	0	13.72	200.3	4.7
275	1	1	1	1	0	1	3	0	1	0	0	0	1	1	0	1	0	1	38.73	474.9	5.08
276	1	0	0	0	1	1	3	0	1	0	0	0	1	1	0	1	1	0	20.62	528	4.9
277	1	0	0	0	1	1	3	1	1	0	0	0	1	1	0	0	0	0	33.16	403.1	5.32
278	1	1	1	1	0	1	3	0	0	0	0	0	0	1	0	1	1	0	23.94	365.1	4.97
279	1	0	0	0	0	2	3	1	1	0	0	0	0	0	0	0	1	1	31.27	1796.9	6.7
280	1	0	0	1	0	2	3	1	1	0	0	0	0	0	0	0	1	1	59.15	1343.9	5.8
281	1	0	0	0	0	3	3	0	1	0	0	0	0	0	0	0	0	1	48.93	228.4	7.52
282	1	0	0	0	0	1	3	0	0	0	1	0	0	1	0	0	0	0	23.53	515.7	4.6
283	1	0	0	0	0	2	3	1	1	0	0	0	0	0	0	0	0	1	25.7	949	4.3
284	1	0	0	0	1	2	3	0	0	0	0	0	0	0	0	0	0	1	28.62	1253.3	5.1
285	1	0	0	1	0	2	3	1	1	0	0	0	0	0	0	0	1	1	52.08	1429.5	5.5
286	1	0	0	1	0	3	3	0	1	0	0	0	0	0	0	0	0	0	22.58	865.4	4.54
287	1	1	1	1	0	3	3	0	1	0	0	0	0	0	0	1	0	1	36.39	1215.5	6.39
288	1	0	0	0	0	2	1	1	1	0	0	0	0	0	0	0	0	0	7.6	201.4	5.18
289	1	0	0	0	0	1	3	0	0	0	0	0	1	1	0	1	0	1	28.45	302.4	4.7
290	1	0	0	1	0	2	3	0	0	0	0	0	0	0	0	0	0	1	22.74	897	4.7
291	1	0	0	0	0	3	3	1	1	0	0	0	0	0	0	0	1	0	11.71	958.3	4.8
292	1	0	0	0	0	1	3	1	1	0	1	0	0	0	0	0	1	0	13.77	354.4	3.4
293	1	0	0	0	0	1	3	0	0	0	0	0	0	0	0	0	0	0	12.3	184.7	5.25
294	1	0	0	1	0	2	3	1	1	0	0	0	0	0	0	0	1	1	22.65	486.6	5.3
295	1	0	0	1	0	1	1	0	0	1	0	0	0	0	0	0	1	0	6.43	176.5	5.4
296	1	0	0	0	0	2	3	0	0	0	1	0	0	0	0	0	0	0	48.31	441.3	4.41
297	1	0	0	1	0	1	3	0	1	0	0	0	0	0	0	0	0	1	27.04	806.8	4.82
298	1	0	0	0	0	1	3	0	0	0	1	1	0	1	0	0	0	0	45.63	394.3	6.3
299	1	0	0	0	0	1	2	0	0	0	1	0	0	0	0	0	0	0	30.33	228.6	5.6
300	1	0	0	0	1	3	3	0	1	0	0	1	0	0	0	0	1	0	31.21	345.4	3.82
301	1	0	0	0	0	2	3	1	1	0	0	0	0	0	0	0	1	1	25.51	996.5	4.58
302	1	1	1	1	1	1	3	0	1	0	0	0	1	1	0	1	0	1	17.75	1081.1	4.53
303	1	0	0	1	0	1	3	0	0	0	0	0	0	1	0	0	1	1	25.59	673.8	5.6
304	1	0	0	0	0	2	3	1	1	0	0	0	0	0	0	0	0	1	22.71	547.1	4
305	1	0	0	0	1	2	3	0	0	0	0	0	1	0	0	0	0	1	11.68	767	4.6
306	1	0	0	0	0	1	3	0	0	0	0	0	1	1	0	1	0	1	31.02	832.1	6.9
307	1	0	0	0	1	2	3	0	1	0	0	0	0	1	0	0	0	1	13.51	245.4	3.84
308	1	1	1	0	1	1	3	1	0	0	0	0	0	1	0	0	1	1	52.58	628.7	4.79
309	1	0	0	0	0	2	3	1	1	1	0	0	0	0	0	0	1	1	25.88	844.4	4.2
310	1	0	0	1	0	2	3	1	1	1	0	0	0	0	0	0	0	1	34.53	1238.4	4.5
311	1	0	0	0	0	2	3	1	0	0	0	0	0	0	0	0	1	0	17.39	390.3	4.1
312	1	0	0	0	1	2	3	1	1	0	1	0	0	0	0	0	1	1	28.67	785.2	5
313	1	0	0	0	0	2	3	0	1	1	0	0	0	1	0	1	1	1	33.89	724	5.5
314	1	0	0	0	1	3	3	0	1	1	0	0	0	0	0	0	0	1	26.54	1241.7	4.43
315	1	0	0	0	1	1	3	1	1	1	0	0	0	0	0	0	1	0	23.9	251	4.2
316	1	0	0	0	0	3	3	1	1	1	0	0	0	0	0	0	1	1	23.32	719.5	4.4
317	1	1	1	0	0	1	3	0	0	0	0	0	0	1	0	0	1	1	34.58	613.1	4.75
318	1	0	0	0	0	2	3	1	0	0	0	0	0	0	0	0	1	0	27.54	679.3	5.1
319	1	0	0	0	1	1	3	0	0	0	0	0	0	1	0	1	0	0	42.76	471.8	6
320	1	0	0	0	1	2	3	1	0	0	0	0	1	1	0	1	0	0	16.81	577.9	4.42
321	1	1	1	1	0	2	3	1	0	1	0	0	0	0	0	0	0	1	26.94	1050.3	6.1
322	1	0	0	1	1	2	3	1	1	0	0	0	0	0	0	0	0	1	14.49	769.3	3.9
323	1	0	0	0	1	2	3	0	1	0	0	0	0	0	0	0	0	0	18.84	487.5	4.2
324	1	0	0	0	1	3	3	0	1	0	0	1	0	0	0	0	0	0	18.04	405.1	4.3
325	1	0	0	0	1	2	3	1	1	0	0	0	0	0	0	0	0	0	18.13	984.5	5.67
326	1	0	0	1	0	2	3	0	0	1	0	0	0	0	0	1	1	0	17.61	365.5	3.06
327	1	1	1	0	0	2	3	1	1	1	0	0	0	0	0	0	1	0	30.3	371.1	5.75
328	1	0	0	0	0	2	3	1	1	0	0	0	0	0	0	0	1	1	33.37	527.1	4.5
329	1	0	0	0	1	2	3	0	0	0	0	0	0	0	0	0	0	0	64.64	448	4.3
330	1	0	0	0	0	3	3	0	1	0	0	0	0	0	0	0	1	1	21.2	1272.5	4.3
331	1	0	1	0	1	2	3	1	0	1	0	0	1	0	0	0	0	0	28.08	613.5	3.92
332	1	0	0	0	0	2	3	0	0	0	0	0	0	0	0	0	1	0	8.56	234.7	3.38
333	1	0	0	0	0	2	3	0	0	0	0	0	0	0	0	0	0	1	27.74	1457.2	4.3
334	1	0	0	0	1	2	3	1	0	1	0	0	0	0	0	0	0	1	10.35	717.5	4.5
335	1	0	0	0	1	2	3	1	1	0	0	0	0	0	0	0	1	0	18.52	259.3	3.7
336	1	0	0	0	1	2	3	1	1	0	0	0	0	0	0	0	0	1	14.02	712.7	4.97
337	1	0	0	0	1	2	3	1	1	0	0	0	1	0	0	0	0	0	30.62	319.4	4.7
338	1	1	1	0	1	3	3	1	1	0	0	0	0	0	0	0	0	1	21.56	900.4	5.17
339	1	0	0	0	1	2	3	0	0	0	0	0	0	0	0	0	0	1	18.1	831.1	4.2
340	1	0	0	0	0	2	3	0	0	0	1	0	0	0	0	0	1	0	32.26	220.2	5.83
341	1	0	0	0	0	3	3	0	1	0	0	0	0	0	0	0	0	0	13.2	543.1	4.8
342	1	0	0	0	0	3	3	0	1	0	0	0	0	0	0	0	0	1	43.59	2183.5	4.48
343	1	1	1	0	0	2	3	0	1	0	0	0	1	1	0	1	0	1	44.05	924.8	6.14
344	1	0	0	0	0	1	3	1	1	1	0	0	0	0	0	0	1	1	42.3	918.1	6.45
345	1	1	1	0	1	1	3	1	1	0	0	0	1	1	0	1	1	1	21.78	1080.7	5.82
346	1	0	0	0	0	2	3	1	1	1	0	0	0	0	0	0	1	1	32.77	597.3	4.54
347	1	0	0	0	1	1	3	1	1	0	0	0	0	1	0	0	1	1	19.9	494	4.2
348	1	1	1	0	1	1	3	0	1	1	1	0	0	0	0	0	0	1	12.35	1085.5	3.4
349	1	0	0	0	0	2	3	1	0	0	0	0	0	1	0	0	0	1	15.38	902.9	4.9
350	1	0	0	1	1	1	3	0	0	1	0	0	1	1	0	1	0	1	20.18	469.7	5.7
351	1	0	0	0	0	2	3	1	1	0	0	0	0	0	0	0	1	0	26.49	668.6	4.6
352	1	0	0	0	0	1	3	0	0	0	0	0	0	1	0	0	0	0	23.7	241.5	3.5
353	1	0	0	0	1	1	2	0	0	0	0	0	0	0	0	0	0	0	9.38	268.1	4.47
354	1	0	0	1	0	2	3	1	0	0	0	0	0	0	0	0	1	1	45.93	866	5.58
355	1	1	1	1	0	2	1	0	1	0	0	0	1	0	0	1	1	0	19.69	1158.6	6.82
356	1	0	0	0	0	3	3	1	1	1	0	0	0	0	0	0	1	0	21.2	840.3	3.67
357	1	0	0	0	1	3	3	1	1	1	0	0	0	0	0	0	0	1	12.9	862.6	5.48
358	1	0	0	1	1	1	3	1	0	0	0	0	1	0	0	0	0	1	30.14	820.9	5.7
359	1	0	0	0	1	2	3	1	1	1	0	0	0	0	0	0	1	0	12.91	466.5	4.1
360	1	0	0	1	0	2	2	1	1	0	0	0	0	0	0	0	1	0	17.12	174.3	3.72
361	1	0	0	0	1	2	3	1	1	1	0	0	0	0	0	1	0	1	19.12	514.5	4.68
362	1	0	0	0	0	2	2	0	0	0	0	0	0	1	0	0	0	0	10.58	266.1	4.4
363	1	0	0	0	0	2	2	1	1	0	0	0	0	0	0	0	1	0	30.44	327.8	4.2
364	1	1	1	1	1	2	3	1	0	0	0	0	1	0	0	1	1	1	35.68	1293.6	4.85
365	1	0	0	0	1	2	3	1	1	0	0	0	0	0	0	0	0	0	17.1	223.5	4.1
366	1	0	0	0	0	2	1	1	1	1	0	0	0	0	0	0	1	0	18.94	201.7	3.3
367	1	0	0	0	0	2	3	1	1	0	0	0	0	0	0	0	1	1	26.6	872.2	3.33
368	1	0	0	0	0	2	3	1	0	0	0	0	0	0	0	0	1	1	32.34	608.9	4.8
369	1	0	0	0	0	1	1	0	0	0	0	0	0	0	0	0	0	0	16.94	174.1	3.3
370	1	0	0	1	0	3	3	1	1	1	0	0	0	0	0	0	1	0	23.82	531.4	4.7
371	1	0	0	0	1	3	3	1	1	1	0	0	0	0	0	0	0	1	16.66	1155.9	5.17
372	1	0	0	0	1	3	3	0	1	0	0	0	0	0	0	0	0	0	16.73	547.5	3.66
373	1	0	0	0	0	2	3	1	0	0	0	0	0	0	0	0	1	0	28.04	420.2	5.13
374	1	0	1	0	1	3	3	1	1	0	0	0	0	0	0	0	0	1	18.03	1186.5	4.6
375	1	0	1	0	1	3	3	1	1	0	0	0	0	0	0	0	0	1	20.48	1754.3	5.63
376	1	0	0	1	1	2	3	1	0	0	1	0	0	0	0	1	0	1	20.51	486.7	3.1
377	1	1	1	1	0	1	3	1	1	1	0	1	1	0	0	1	0	1	36.94	625	4
378	1	0	0	0	0	2	3	1	1	1	0	0	0	0	0	0	1	1	40.92	901.3	7.2
379	1	0	0	0	1	3	3	0	1	1	0	0	0	0	0	0	0	1	33.45	1143.8	4.9
380	1	0	0	0	0	2	3	1	0	0	0	0	0	0	0	0	0	1	17.18	1201.8	5.2
381	1	0	0	0	0	3	3	1	1	0	0	0	0	0	0	0	0	1	26.18	1333.7	4.86
382	1	0	0	0	1	2	3	0	0	0	0	0	0	0	0	0	0	0	15.27	229.6	4.1
383	1	0	0	0	0	2	3	1	1	0	0	0	0	0	0	0	1	0	25.87	373.2	5.34
384	1	0	0	0	0	3	3	1	1	0	0	0	0	0	0	0	0	0	16.7	851.8	4
385	1	0	0	0	0	3	3	0	1	0	0	0	0	0	0	0	0	0	16.31	695.1	3.94
386	1	1	1	0	0	1	3	1	0	0	0	0	1	0	0	1	0	1	26.86	615.8	6.33
387	1	0	0	1	0	2	3	1	1	0	0	0	0	0	0	0	1	1	31.41	1004.1	4.9
388	1	0	0	0	1	2	3	1	1	1	0	0	0	0	0	0	1	0	29.95	557.7	4.42
389	1	0	0	1	1	2	3	1	1	0	0	0	0	0	0	0	1	1	30.6	567.4	5.5
390	1	0	0	1	0	3	3	0	1	0	0	0	0	0	0	0	1	1	21.15	822.5	4.29
391	1	0	1	1	1	1	3	0	0	0	0	0	0	0	0	0	1	1	21.94	627.1	5.7
392	1	0	0	0	0	2	3	0	0	0	0	0	0	0	0	0	0	1	17.26	716.1	4.2
393	1	0	0	0	1	2	3	1	1	1	0	0	0	0	0	1	0	1	22.42	741.4	4.7
394	1	0	0	0	0	1	2	1	1	0	0	0	0	0	0	0	1	0	17	279.5	4.22
395	1	0	0	1	0	2	3	0	0	0	0	0	0	0	0	0	0	1	47.53	1627.4	7.05
396	1	0	0	0	0	1	3	0	0	0	1	0	0	0	0	0	0	0	17.88	306.4	5.53
397	1	0	1	1	1	2	3	0	0	0	0	0	0	0	0	1	0	1	21.54	542.6	5.56
398	1	0	0	0	0	1	3	0	0	0	0	0	1	1	0	1	0	1	36.63	727.1	5.64
399	1	1	1	0	0	1	3	1	1	0	0	0	0	0	0	1	0	0	19.5	1182.1	6.01
400	1	0	0	0	0	2	3	0	1	0	0	0	0	0	0	0	0	1	28.3	1404.6	4.49
401	1	1	1	0	0	2	3	1	1	1	0	0	0	0	0	0	0	0	53.79	453.2	3.87
402	1	0	0	0	0	2	3	1	1	0	0	0	0	0	0	0	1	0	22.87	555.6	5.61
403	1	1	1	0	1	1	3	0	0	0	0	0	0	0	0	0	1	1	41.42	574.1	4.1
404	1	0	0	0	1	2	3	1	0	0	0	0	0	0	0	0	0	0	15.64	407.2	4.68
405	1	1	1	1	0	1	1	1	0	0	1	0	0	0	0	0	0	0	14.81	222.4	5.23
406	1	0	0	0	0	2	3	1	0	0	0	0	0	0	0	0	1	1	31.09	818.7	5.22
407	1	0	0	0	1	3	3	1	1	0	1	0	0	0	0	0	0	1	25.72	902	4.42
408	1	1	1	0	1	1	3	1	0	0	0	0	0	1	0	0	0	0	21.26	524.1	5.61
409	1	0	0	0	0	1	3	0	0	0	1	0	0	0	0	0	0	1	22.67	463.5	3.29
410	1	1	1	1	0	3	3	1	1	0	0	0	0	0	0	0	0	1	15.37	706.3	3.41
411	1	0	0	0	0	3	3	0	1	0	0	0	0	0	0	0	0	1	21.07	1077.7	4.39
412	1	0	0	0	0	3	3	0	1	0	0	0	0	0	0	0	0	0	11.86	312.5	3.8
413	1	0	0	0	1	1	3	1	1	0	0	0	0	0	0	0	1	0	23.41	165.9	3.74
414	1	0	0	0	1	1	3	0	0	0	0	0	0	1	0	0	0	1	15.58	543.5	5.48
415	1	0	0	0	0	2	3	1	0	1	0	0	0	0	0	0	0	0	18.82	385.4	4.76
416	1	1	1	0	0	2	3	1	0	0	1	0	0	0	0	0	0	1	18.63	732.9	5.1
417	1	0	0	0	0	1	3	0	0	0	1	0	1	0	0	1	0	1	27.56	703.2	6.52
418	1	1	1	0	0	1	3	0	1	0	0	0	1	1	0	1	0	1	16.46	454.1	6.69
419	1	0	0	0	0	1	3	0	0	0	0	0	0	0	0	1	1	1	39.42	809.7	4.61
420	1	0	0	1	0	2	3	1	1	0	0	0	0	0	0	1	0	1	31.03	562.1	4.72
421	1	0	0	0	0	2	3	0	1	0	0	0	0	0	0	0	1	1	36.36	848.9	5.72
422	1	0	0	0	0	1	3	0	0	0	0	1	0	1	0	0	1	0	15.93	354.6	5.35
423	1	0	0	0	0	1	2	0	0	0	0	0	0	0	0	0	1	0	8.57	169.9	5.1
424	1	1	1	1	1	2	3	1	1	1	1	0	0	1	0	1	1	1	25.94	294.3	5.91
425	1	0	0	0	0	3	3	0	1	0	0	0	0	0	0	0	1	0	65.09	1405.8	4.9
426	1	1	1	0	0	1	3	0	1	0	0	0	0	1	0	0	1	1	54.08	805.4	6.2
427	1	0	0	1	1	3	3	0	1	0	0	0	0	0	0	0	0	1	43.54	811	5.64
428	1	0	0	0	1	1	3	0	1	1	0	0	0	0	0	0	1	1	28.63	893.1	4.73
429	1	0	0	1	1	3	3	1	1	1	0	0	0	0	0	0	0	1	36.46	617.1	3.95
430	1	0	0	0	1	2	3	1	1	0	0	0	0	0	0	0	0	1	24.35	638.6	3.64
431	1	0	0	1	1	2	3	1	1	0	1	0	0	0	0	0	0	1	22.83	779.7	3.36
432	1	0	0	0	1	2	3	1	0	0	0	0	0	0	0	0	1	1	30.6	933	3.65
433	1	0	0	0	0	2	3	1	1	0	0	0	0	0	0	0	1	1	15.18	780.5	3.96
434	1	0	0	0	1	2	3	0	0	0	0	0	0	0	0	0	1	1	10.35	902.7	4.33
435	1	0	0	0	0	2	2	0	1	0	0	0	0	0	0	0	0	0	9.42	181.9	5.15
436	1	0	0	0	1	1	3	0	1	1	0	0	0	1	0	0	1	0	33.22	374.9	4.82
437	1	0	0	0	1	2	3	0	0	0	0	0	0	0	0	0	0	1	42.46	1209.1	3.7
438	1	0	0	0	1	1	3	0	0	0	0	0	0	0	0	1	0	0	17.14	515.8	5.4
439	1	0	0	0	1	1	1	0	0	1	0	0	0	1	0	0	1	0	6.36	118.3	5.62
440	1	1	1	1	1	1	3	0	0	1	0	0	0	1	0	1	0	1	27.06	573.9	5.1
441	1	0	0	0	0	3	3	1	1	1	0	0	0	0	0	0	1	1	58.68	2343.2	6.24
442	1	0	0	0	1	3	3	0	1	0	0	0	0	0	0	0	0	1	19.63	780.5	4.33
443	1	0	0	0	1	2	3	1	1	1	0	0	0	0	0	0	0	1	11.14	405	4.64
444	1	0	0	0	1	2	3	0	0	0	0	0	0	0	0	0	0	1	33.28	777.8	4.94
445	1	0	0	0	1	1	3	1	0	0	0	0	0	0	0	0	1	1	27.53	601.9	4.77
446	1	0	0	1	0	1	2	0	0	0	0	0	0	0	0	0	0	0	19.59	194.3	4.74
447	1	0	0	1	0	1	3	0	0	0	0	1	1	0	0	0	0	1	12.88	265.3	5.89
448	1	0	0	1	1	1	3	0	1	0	0	1	0	0	0	0	1	0	65.78	1284.7	6.19
449	1	0	0	0	1	2	3	1	1	0	1	0	0	0	0	0	0	0	21.77	743.4	5.44
450	1	0	0	1	0	2	3	0	1	0	0	0	0	0	0	0	0	0	10.59	528.4	5.05
451	1	0	0	0	0	1	3	0	0	0	0	0	0	0	0	0	0	0	49.15	546.4	4.79
452	1	0	0	1	0	1	1	0	0	0	0	0	0	0	0	0	1	0	14.5	201	4.59
453	1	1	1	1	0	2	3	0	1	0	0	0	0	0	0	0	0	0	20.6	301	6.14
454	1	0	0	0	0	3	3	0	0	1	0	0	0	0	0	0	1	0	25.93	1398	4.69
455	1	0	0	1	0	1	1	1	1	0	1	0	0	0	0	0	1	0	19.82	162.7	5.99
456	1	0	0	1	1	1	3	0	0	1	0	0	0	0	0	0	1	0	25.83	452.8	6.39
457	1	0	0	1	0	2	2	1	0	0	0	0	0	0	0	0	1	0	15.51	248.6	5.37
458	1	0	0	0	1	3	3	1	1	0	0	0	0	0	0	0	0	0	22.01	609.8	3.7
459	1	0	0	0	1	2	3	0	1	1	0	0	0	0	0	0	1	0	33.38	617.4	4.79
460	1	0	0	0	0	1	3	1	0	0	0	0	0	0	0	0	1	1	22.5	535.9	4.3
461	1	0	0	0	1	3	3	1	0	1	0	0	0	0	0	0	0	1	13.18	601.2	6.2
462	1	1	1	1	0	2	3	1	1	0	0	0	0	0	0	1	1	0	46.83	818.6	6.12
463	1	0	0	0	1	2	2	1	1	0	0	0	0	0	0	0	1	0	20.78	293.3	4.51
464	1	0	0	0	1	1	3	1	0	0	0	0	0	1	0	1	0	0	32.07	530.9	6.14
465	1	0	0	0	0	3	3	0	1	0	0	1	0	0	0	0	0	0	9.74	528.8	5.25
466	1	0	0	0	0	2	3	0	1	1	0	0	0	1	0	0	1	1	42.08	1223.9	5.74
467	1	0	0	0	1	2	3	0	1	0	0	0	1	0	0	1	0	1	20.44	752.4	4.96
468	1	0	0	0	0	2	3	1	1	0	0	0	0	0	0	0	1	1	32.6	845.2	5.32
469	1	1	1	0	0	1	3	0	1	0	0	0	1	1	0	1	0	1	53.08	513	6.32
470	1	1	1	1	1	1	2	0	1	1	0	1	0	1	0	1	0	0	18.45	294.1	6.41
471	1	1	1	0	0	2	3	1	1	1	1	0	0	0	0	0	0	1	16.51	904.5	3.72
472	1	0	0	0	0	1	3	1	1	0	0	0	0	0	0	0	1	0	18.03	362.4	4.7
473	1	1	1	0	0	1	3	0	1	1	0	0	1	1	0	1	0	1	49.53	1074.4	6.35
474	1	0	0	0	0	2	3	1	0	0	0	0	0	0	0	0	1	1	23.7	1022.8	4.69
475	1	0	0	1	1	2	3	1	1	1	0	0	0	0	0	0	1	1	20.61	953.7	3.97
476	1	0	0	0	0	3	3	0	1	0	0	0	0	0	0	0	0	1	33.55	1388.8	4.54
477	1	0	0	1	0	1	3	1	0	0	0	1	0	0	0	0	0	1	34.77	633.6	4.39
478	1	0	0	0	0	1	3	1	1	0	0	0	0	1	0	0	1	0	24.19	369.2	4.33
479	1	0	0	0	0	2	3	1	0	0	0	0	0	0	0	0	0	1	20.91	808.4	3.46
480	1	1	1	1	0	1	3	0	0	0	0	0	0	1	0	1	1	0	41.13	680	5.19
481	1	0	0	0	0	3	3	1	1	0	0	0	0	0	0	0	0	0	18.82	409.2	4.9
482	1	0	0	0	0	1	3	1	1	0	0	1	1	1	0	0	0	0	43.12	847.3	6.16
483	1	0	0	0	0	1	3	1	1	0	0	0	0	0	0	0	1	0	10.82	518.2	3.82
484	1	0	0	0	1	2	3	1	1	0	0	0	0	0	0	0	0	1	13.93	905.3	4.46
485	1	0	0	0	0	2	3	1	0	0	0	0	0	0	0	0	0	1	23.41	980.8	3.81
486	1	0	0	0	0	1	2	1	0	0	0	0	0	0	0	0	1	0	20.93	265.3	4.37
487	1	0	0	0	1	3	3	0	1	0	0	0	0	0	0	0	0	0	10.42	355.6	3.95
488	1	0	0	0	0	1	3	0	1	0	0	0	1	1	0	1	1	1	29.43	788.8	5.6
489	1	0	0	0	1	1	3	1	1	0	0	0	1	1	0	1	0	1	33.14	346.4	6.09
490	1	0	0	0	1	2	2	1	1	0	0	0	0	0	0	0	1	0	12.55	283.7	5.35
491	1	0	0	0	1	3	3	1	1	1	0	0	0	0	0	0	0	0	40.36	686.6	3.65
492	1	0	0	0	1	3	3	0	0	0	0	0	0	0	0	0	0	0	12.26	532.6	5.43
493	1	0	0	0	0	2	3	0	1	1	0	0	0	0	0	0	1	1	29.88	869.9	3.61
494	1	0	0	0	1	3	3	0	1	0	0	0	0	0	0	0	0	0	14.14	513.5	3.95
495	1	0	0	0	0	3	3	0	0	1	0	0	0	0	0	1	0	1	14.51	550.8	6.12
496	1	0	0	1	0	1	3	0	0	0	0	0	0	0	0	0	1	0	45.88	717.4	4.05
497	1	0	0	1	1	2	3	0	0	1	0	0	0	0	0	0	0	0	16.4	456.2	3.93
498	1	0	0	0	1	1	3	0	0	1	0	0	0	0	0	0	1	1	21.52	810.9	4.96
499	1	1	1	0	0	2	3	1	1	1	0	0	0	0	0	1	1	1	41.19	425.5	5.93
500	1	0	0	1	1	1	3	0	0	0	0	0	0	0	0	0	0	0	12.19	548.4	4.29
501	1	0	0	0	1	1	1	0	0	0	0	0	1	0	0	0	0	0	15.81	250.2	4.65
502	1	0	0	0	0	1	3	0	0	0	0	0	1	1	0	1	0	1	48.65	709.3	6.6
503	1	0	0	0	1	3	3	0	1	1	0	0	0	0	0	0	0	0	19.32	1058.6	6.83
504	1	0	0	0	0	3	3	0	1	0	1	0	0	0	0	0	0	1	40.1	1663.4	6.65
505	1	0	0	0	0	2	3	1	1	0	0	0	0	0	0	0	1	1	29.85	1047.7	5.98
506	1	0	0	1	1	1	2	0	0	0	0	1	0	0	0	0	1	0	17.52	253.4	3.85
507	1	0	0	0	0	3	3	1	1	0	0	0	0	0	0	0	0	1	17.27	926.5	4.12
508	1	0	0	0	0	2	3	0	0	0	0	0	0	0	0	0	0	0	21.8	485	3.87
509	1	0	0	1	1	3	3	1	1	0	0	0	0	0	0	0	0	0	16.26	452.5	3.82
510	1	0	0	1	1	1	3	1	1	1	1	0	0	0	0	0	0	1	25.6	1012	6.44
511	1	0	0	0	0	3	3	1	1	0	0	0	0	0	0	0	0	0	17.48	697.8	4.17
512	1	0	0	1	1	1	1	0	0	0	0	0	0	0	0	0	1	0	15.84	156.9	3.25
513	1	0	0	0	0	1	3	0	1	0	0	0	0	1	0	1	1	1	40.44	476.2	5.76
514	1	0	0	0	1	1	3	0	0	1	1	0	0	0	0	0	1	0	25.57	787.2	4.68
515	1	0	0	0	0	3	3	1	1	0	0	0	0	0	0	0	0	1	24.49	1157.4	5.23
516	1	1	1	0	0	1	3	0	0	0	0	0	1	0	0	1	0	1	45.53	722.9	6.58
517	1	0	0	0	0	3	3	0	0	0	0	0	0	0	0	0	0	1	30.66	1238.8	6.91
518	1	0	0	1	0	2	2	0	1	1	0	0	0	0	0	0	0	0	21.91	152.3	5.32
519	1	0	0	0	0	3	3	0	1	0	0	0	0	0	0	0	0	1	22.47	1359.2	3.94
520	1	0	0	0	0	2	3	0	1	0	0	0	0	0	0	0	0	1	38.1	697.3	3.4
521	1	0	0	0	1	1	2	1	0	0	0	0	0	0	0	0	1	0	24.14	281.8	3.07
522	1	0	0	0	0	3	3	0	1	0	0	0	0	0	0	0	1	1	35.88	1179.2	5.55
523	1	1	1	0	0	1	3	0	1	0	0	0	0	0	0	1	0	1	32.58	704.1	5.08
524	1	0	0	0	0	2	3	0	0	0	0	0	0	0	0	0	0	0	10.84	652.9	4.22
525	1	0	0	1	0	2	3	0	0	0	0	0	0	1	0	1	0	1	23.56	239.6	4.81
526	1	0	0	0	0	1	2	1	1	0	0	0	0	0	0	0	1	0	31.52	326.1	4.81
527	1	0	0	0	1	1	3	0	0	0	1	0	1	0	0	1	1	1	19.53	479.3	5.94
528	1	0	0	0	0	3	3	0	1	1	0	0	0	0	0	0	0	0	10.64	360.7	4.1
529	1	0	0	0	0	2	3	1	1	0	0	0	0	0	0	0	0	1	27.39	1184.2	5.43
530	1	0	0	0	0	3	3	0	1	0	0	0	0	0	0	0	0	1	40.42	1470.2	4.13
531	1	0	0	0	0	1	3	0	1	0	0	0	0	1	0	0	1	0	36.29	400.5	3.9
532	1	0	0	0	0	3	3	0	1	1	0	0	0	0	0	0	1	1	26.06	1588.1	5.03
533	1	0	0	0	1	1	2	1	1	0	0	0	0	0	0	0	1	0	23.1	222.9	3.69
534	1	0	0	0	0	2	3	0	0	0	0	0	0	0	0	0	1	1	38.81	1559.8	6.62
535	1	0	0	0	1	2	3	1	0	0	0	0	0	0	0	0	0	0	13.44	674.6	3.33
536	1	0	0	0	0	2	2	0	0	0	0	0	0	0	0	0	0	0	12.45	304.2	3.71
537	1	0	0	0	1	2	3	1	1	0	0	0	0	0	0	0	1	1	24.44	1025.6	3.87
538	1	1	1	1	0	3	3	0	1	1	0	0	0	0	0	0	0	0	20	1043	4.53
539	1	0	0	0	0	1	2	1	0	0	0	0	0	0	0	0	1	0	10.66	191	3.79
540	1	0	0	0	0	2	2	0	0	0	0	1	0	0	0	0	0	0	11.04	260.2	4.28
541	1	0	0	0	0	1	3	1	1	0	0	0	0	0	0	0	0	0	18.77	372.3	3.14
542	1	1	1	0	0	1	3	0	1	0	0	0	1	1	0	1	1	0	22.12	451.1	5.54
543	1	1	1	0	1	1	3	0	0	1	0	0	0	1	0	0	0	1	17.64	680.3	4.39
544	1	0	0	0	1	3	3	0	1	1	0	0	0	0	0	0	0	1	21.05	894.6	3.1
545	1	0	0	0	1	2	3	0	0	1	0	0	0	0	0	0	0	1	25.39	695.2	4.98
546	1	0	0	1	1	1	3	1	1	0	0	0	0	0	0	0	1	0	21.97	625.5	4.59
547	1	0	0	1	1	1	3	1	1	1	0	1	0	0	0	0	1	0	22.74	413.7	4.4
548	1	0	0	0	0	2	3	0	0	0	1	0	0	0	0	0	0	0	43.76	768	4.31
549	1	1	1	0	0	1	3	0	0	0	0	1	0	1	0	1	0	0	48.51	396.4	6.14
550	1	0	0	0	1	1	3	0	1	0	0	0	0	1	0	1	1	1	24.41	631.9	6.51
551	1	0	0	0	0	2	3	1	1	0	0	0	0	0	0	0	1	1	13.95	1055.1	3.78
552	1	0	0	0	1	2	3	1	0	0	0	0	0	0	0	0	0	1	17.38	543.4	4.27
553	1	0	0	0	0	2	3	1	1	1	0	0	0	0	0	0	1	0	35.15	642	3.48
554	1	1	1	0	0	2	3	0	0	0	0	0	0	0	0	0	0	0	35.81	712.7	4.72
555	1	0	0	0	0	2	2	0	0	0	0	0	0	0	0	0	0	0	19.43	313.3	5.07
556	1	0	0	0	0	2	3	0	0	0	0	1	0	0	0	0	1	1	23.68	1112.3	4.88
557	1	0	0	0	0	2	3	1	1	1	0	0	0	0	0	1	1	1	25.28	1522.6	6.2
558	1	0	0	0	0	1	3	1	1	0	0	0	0	1	0	0	0	0	29.89	321.8	5.52
559	1	0	0	0	0	2	3	1	1	0	1	0	0	0	0	0	0	1	25.2	1052.2	3.54
560	1	0	0	0	1	1	3	1	0	0	0	0	0	1	0	0	0	1	77.01	1014.7	7.4
561	1	0	0	0	0	3	3	1	0	0	0	0	0	0	0	0	0	0	21.26	599.1	3.9
562	1	0	0	0	1	3	3	0	1	0	0	0	0	0	0	0	0	1	14.41	674.6	4.56
563	1	0	0	0	0	1	2	1	1	0	0	0	0	0	0	0	1	0	13.98	178.3	4.51
564	1	0	0	0	1	2	2	0	0	1	0	0	0	1	0	0	1	0	24.05	213.3	6.29
565	1	0	0	0	1	2	1	0	1	0	0	0	0	0	0	0	0	0	10.58	259.8	4.37
566	1	0	0	1	1	1	2	0	1	1	0	0	1	0	0	1	1	0	23.3	341.7	4.84
567	1	0	0	0	0	1	3	0	0	1	0	0	0	0	0	0	1	0	44.23	365.9	4.1
568	1	0	1	1	0	1	3	0	1	0	0	0	1	1	0	1	0	1	25.24	674.4	5.19
569	1	0	0	0	0	3	3	0	1	0	0	0	0	0	0	0	0	1	34.75	1421.1	4.76
570	1	1	1	0	0	2	3	0	0	0	0	0	0	1	0	0	0	1	41.79	446.4	5.51
571	1	0	0	0	0	2	2	1	0	0	0	0	1	1	0	1	0	0	18.55	307.3	5.06
572	1	1	1	0	0	1	3	0	0	0	0	0	0	1	0	0	1	1	42.94	1180.5	4.82
573	1	0	0	0	0	2	3	0	0	1	0	0	0	1	0	0	0	0	42.98	504.2	5.34
574	1	0	0	0	0	3	3	0	1	0	0	0	0	0	0	0	0	0	45.78	1074.7	7.03
575	1	1	1	0	1	2	3	1	0	0	0	0	0	0	0	0	0	0	12.27	550.4	4.27
576	1	0	0	0	0	1	3	1	1	0	0	0	0	0	0	0	0	1	14.9	542.3	4.74
577	1	0	0	1	0	2	3	1	1	0	0	0	0	0	0	0	0	1	23.68	1031.7	5.85
578	1	0	0	0	1	2	2	1	1	1	0	0	0	1	0	0	1	0	13.33	186.2	8.37
579	1	0	0	0	1	2	3	1	1	1	0	0	0	0	0	0	1	1	34.42	884	5.61
580	1	0	0	0	1	1	3	0	1	0	0	0	0	0	0	0	1	0	23.86	374.8	4.55
581	1	1	1	1	0	1	3	1	1	0	0	0	1	0	0	1	0	0	33.75	698	5.07
582	1	1	1	1	1	1	3	0	0	0	0	0	0	0	0	1	0	0	38.04	519	6.1
583	1	0	0	1	1	2	3	0	0	0	0	1	0	0	0	0	0	0	12.59	393	4.08
584	1	0	0	0	0	1	3	1	1	0	0	0	0	1	0	0	1	1	32.65	596.3	6.77
585	1	0	0	0	1	2	3	1	1	1	0	0	0	0	0	0	1	1	21.11	335.2	5.78
586	1	0	0	1	0	3	3	0	1	1	0	0	0	0	0	0	1	1	29.28	1144.6	5.02
587	1	1	1	1	1	1	3	0	0	0	0	0	1	0	0	1	1	0	31.12	235.5	3.96
588	1	0	0	0	1	2	3	1	1	0	0	0	0	0	0	0	1	1	20.22	453.8	3.85
589	1	0	0	0	0	3	3	1	1	1	0	0	0	0	0	0	0	1	31.98	1310.8	4.99
590	1	0	0	0	0	2	3	0	1	0	0	0	0	0	0	0	0	1	16.59	891.5	3.74
591	1	0	0	0	0	3	3	0	1	0	0	0	0	0	0	0	0	0	27.07	519.3	4.88
592	1	1	1	0	1	2	3	0	0	0	0	0	0	0	0	1	0	1	20.53	165.9	4.39
593	1	0	0	0	0	2	3	1	1	0	0	0	0	0	0	1	1	1	18.96	267.1	4.49
594	1	0	0	0	1	2	3	1	0	1	0	0	0	0	0	1	0	1	66.61	1738	4.64
595	1	0	0	0	0	2	3	1	0	0	0	0	0	0	0	0	0	1	33.8	1204.5	6.4
596	1	0	0	0	0	1	3	0	0	0	0	1	0	0	0	0	1	0	24.42	705.6	4.66
597	1	0	0	0	1	1	3	1	1	0	0	0	0	0	0	0	1	0	25.4	411	4.65
598	1	1	1	0	0	3	3	0	1	0	0	0	0	0	0	0	0	1	24.27	1410.5	4.41
599	1	0	0	0	1	2	3	1	1	1	0	0	0	0	0	0	1	1	29.6	605.9	5.75
600	1	1	1	0	1	3	3	0	1	1	0	0	0	1	0	0	0	0	30.1	1338.7	3.6
601	1	0	0	0	0	3	3	0	1	1	0	0	0	0	0	0	0	0	23.56	689.7	5.23
602	1	0	0	0	0	3	3	1	1	0	0	0	0	0	0	0	1	1	41.91	681.1	5.97
603	1	0	0	0	0	2	3	1	1	0	0	0	0	0	0	1	0	1	38.93	581.9	4.87
604	1	0	0	0	0	2	3	1	1	0	0	0	0	0	0	0	0	1	32.95	1645.6	5.45
605	1	1	1	0	1	2	3	1	1	0	0	0	0	0	0	1	1	1	37.05	252	5.59
606	1	0	0	0	0	1	3	1	1	0	0	0	0	0	0	1	0	0	22.79	896.1	6.18
607	1	0	0	0	0	3	3	0	1	0	0	0	0	0	0	0	0	1	23.24	1158.4	6.52
608	1	0	0	0	0	3	3	0	0	0	0	0	0	0	0	0	0	0	43.23	1606.4	5.95
609	1	0	0	1	0	1	2	0	1	0	0	0	0	1	0	0	0	0	25.67	333.3	5.5
610	1	0	0	0	0	2	3	1	1	1	0	0	0	0	0	1	0	1	50.11	1547.3	3.95
611	1	0	0	0	0	1	3	0	0	0	0	1	0	0	0	0	1	1	68.64	588.1	3.8
612	1	0	0	0	0	1	3	1	1	0	0	0	0	1	0	0	0	1	47.18	1013.6	5.52
613	1	0	0	0	0	2	3	0	0	0	0	0	0	0	0	1	0	1	29.92	1343.6	5.43
614	1	0	0	0	0	2	3	1	0	0	0	0	0	0	0	1	0	1	23.64	871.2	4.43
615	1	0	0	0	0	2	3	1	1	0	0	1	0	0	0	0	0	1	46.43	1170.1	4.09
616	1	0	0	0	0	2	3	1	1	0	0	0	0	0	0	0	1	1	29.08	517.4	4.13
617	1	0	0	0	0	3	3	0	1	1	0	0	1	0	0	0	1	1	45.35	875.2	5.73
618	1	0	0	0	0	3	3	0	1	0	0	0	0	0	0	0	0	0	19.76	815.5	4.39
619	1	0	0	1	0	3	3	0	1	0	1	0	0	0	0	0	0	0	43	1172.4	7.23
620	1	0	0	0	0	2	3	0	0	0	0	0	0	0	0	0	0	0	21	836.9	4.49
621	1	0	0	0	1	3	3	0	1	1	0	0	0	1	0	0	0	1	10.85	549.6	3.91
622	1	0	0	0	0	2	3	0	0	0	0	0	0	0	0	0	0	1	13.77	797	4.28
623	1	0	0	0	1	1	3	0	0	0	0	0	0	0	0	0	1	0	27.36	640.2	6.59
624	1	0	0	0	0	1	3	0	0	0	0	0	0	1	0	0	1	0	45.82	370.3	5.5
625	1	0	0	0	0	1	3	0	0	1	0	0	0	0	1	0	1	0	18.83	474.7	4
626	1	0	0	0	1	2	3	0	1	0	0	0	0	0	0	1	0	1	9.38	777.2	4.38
627	1	0	0	0	1	2	3	1	1	1	0	0	0	0	0	1	1	0	38.29	491	6.17
628	1	0	0	0	1	2	3	1	1	0	0	0	0	0	0	0	0	1	20.93	621.4	4.58
629	1	0	0	0	0	2	3	1	1	0	0	0	0	0	0	0	1	0	27.37	473.1	5.72
630	1	0	0	0	1	2	3	1	1	1	0	0	0	0	0	1	1	1	28.79	883	4.78
631	1	0	0	0	0	1	3	1	1	0	0	0	0	0	0	0	1	0	27.01	513.5	5.19
632	1	1	1	0	1	2	3	1	1	1	0	0	1	1	0	1	1	1	17.87	479.2	4.18
633	1	1	1	0	0	1	3	0	1	1	0	0	1	1	0	0	0	1	69.13	846.5	5.3
634	1	0	0	1	0	1	1	1	1	0	1	0	0	0	0	0	1	0	14.21	184.8	6.06
635	1	0	0	0	0	1	3	1	1	0	0	0	0	0	0	0	1	0	31.04	549.1	4.07
636	1	1	1	0	1	2	3	1	0	0	0	0	1	1	0	1	0	1	25.73	898.8	3.8
637	1	0	0	0	1	1	3	1	1	1	0	0	0	1	0	0	1	1	20.99	906	4.39
638	1	0	0	0	1	3	3	0	1	0	0	0	0	0	0	0	0	0	13.19	372.8	3.98
639	1	1	1	1	0	1	3	0	0	0	1	0	1	0	0	1	0	1	47.32	345.3	4.3
640	1	0	0	0	0	2	3	1	1	1	1	0	1	0	0	1	0	1	24.54	667.7	5.27
641	1	0	0	0	1	1	3	0	0	0	0	0	0	1	0	0	1	0	34.23	527.7	7.64
642	1	0	0	1	0	3	3	0	0	1	0	0	0	0	0	0	0	0	40.27	696.9	6.47
643	1	0	0	0	0	3	3	1	1	0	0	0	0	0	0	0	0	0	17.08	680	4.28
644	1	0	0	0	1	2	3	1	1	1	0	0	0	0	0	0	0	0	31.19	606.2	3.93
645	1	0	0	0	1	2	3	1	1	0	1	0	0	0	0	0	0	1	20.89	640.2	5.47
646	1	0	0	0	0	3	3	0	0	0	0	0	0	0	0	0	0	0	20.55	809.4	6.23
647	1	0	0	0	1	1	3	1	1	0	0	0	0	0	0	0	1	1	21.69	546.4	5.69
648	1	0	0	0	0	2	3	0	1	0	0	0	0	0	0	0	0	1	20.38	472.3	4.18
649	1	0	0	0	1	2	3	0	1	0	0	0	0	0	0	0	0	1	21.23	977.1	5.86
650	1	0	0	1	0	2	3	1	1	1	0	0	0	0	0	0	0	0	26.95	447.1	4.39
651	1	0	0	0	0	1	3	1	1	1	0	0	0	0	0	1	1	1	27.72	485.2	5.24
652	1	0	0	0	0	1	3	1	1	0	1	0	0	0	0	0	1	1	33.78	466.6	5.18
653	1	0	0	0	1	2	3	1	1	0	1	0	0	0	0	1	0	1	23.58	986.7	5.24
654	1	0	0	0	0	2	3	1	0	0	1	1	0	0	0	1	1	1	24.34	864.3	5.62
655	1	0	0	0	0	1	3	0	1	0	1	0	0	0	0	0	1	0	24.91	357.6	4.28
656	1	0	0	0	0	1	3	0	0	0	0	0	0	1	0	0	1	0	29.9	287.2	5.41
657	1	0	0	0	1	3	3	0	1	1	0	0	0	0	0	0	1	0	14.13	385.4	4.48
658	1	0	0	0	1	3	3	0	1	1	0	0	0	0	0	0	0	1	22.55	1093.6	4.97
659	1	0	0	0	0	2	3	0	1	0	0	0	0	1	0	0	1	1	53.98	627.2	6.82
660	1	0	0	0	1	1	3	1	1	0	1	0	0	0	0	1	1	0	25.87	585.4	5.42
661	1	0	0	1	1	2	3	0	1	0	1	0	0	0	0	0	0	1	55.04	932.7	6.36
662	1	0	0	0	0	3	3	0	1	0	0	0	0	0	0	0	0	0	19.11	733.2	4.8
663	1	0	0	0	0	1	3	0	0	1	0	0	0	1	0	0	0	1	24.64	652.7	5.49
664	1	0	0	0	0	2	3	1	1	0	0	0	0	0	0	0	1	0	16.62	427.8	4.65
665	1	0	0	0	0	2	3	0	0	0	0	0	0	0	0	1	0	1	21.57	778.5	5.12
666	1	0	0	0	0	2	3	1	0	1	0	0	0	0	0	0	1	1	41.67	993.4	4.8
667	1	0	0	0	0	2	3	0	0	0	0	0	1	0	0	1	0	1	18.04	784.9	4.07
668	1	0	0	1	0	3	3	0	1	0	0	0	0	0	0	0	1	1	40.28	1972.8	6.03
669	1	0	0	0	0	2	3	0	1	0	0	0	0	0	0	0	0	1	19.3	554	5.42
670	1	0	0	0	0	3	3	0	1	1	1	0	0	0	0	0	1	1	25	1067	5.63
671	1	0	0	0	1	3	3	0	0	0	0	0	0	0	0	0	0	1	25.3	984	3.83
672	1	0	0	1	1	2	2	1	1	0	0	0	0	0	0	0	1	0	24.27	268.8	3.45
673	1	0	0	0	1	2	3	1	1	0	0	0	0	0	0	0	1	0	40.56	359.7	4.79
674	1	0	0	0	0	2	3	1	1	0	0	0	0	0	0	0	0	0	13.52	499.7	3.9
675	1	0	0	0	1	3	1	0	1	0	0	0	0	0	0	0	0	0	10.27	239.2	3.63
676	1	0	0	0	1	3	3	0	1	0	0	0	0	0	0	0	0	0	26.8	966.2	4.66
677	1	0	0	0	0	2	3	0	0	0	0	0	0	0	0	0	0	1	19.31	604.8	5.36
678	1	0	0	0	0	3	3	0	1	0	0	0	0	0	0	0	0	0	25.54	1063.5	4.91
679	1	1	1	0	0	1	3	0	1	0	0	0	0	1	0	1	0	1	44.81	716.3	5.06
680	1	0	0	1	0	1	2	0	1	0	0	1	0	1	0	0	0	0	29.78	312	4.72
681	1	0	0	0	1	3	3	0	1	0	0	0	0	0	0	0	1	0	16.56	338.2	4.11
682	1	0	0	0	0	2	3	1	1	0	1	0	0	0	0	0	0	1	32.37	1286	4.57
683	1	0	0	0	0	2	3	0	0	0	0	0	0	0	0	0	0	1	20.98	775.8	4.26
684	1	0	0	0	1	2	3	1	1	0	0	0	0	0	0	0	1	1	45.41	678.4	3.64
685	1	0	0	0	0	3	3	0	1	1	0	0	0	0	0	0	0	1	24.29	1446.7	5
686	1	0	0	1	1	1	3	0	0	0	0	0	0	0	0	0	0	1	22.4	436.1	6.3
687	1	0	0	0	1	1	3	1	1	1	0	0	0	1	0	0	0	0	33.42	868	3.42
688	1	0	0	0	1	1	3	1	0	0	0	0	0	0	0	0	1	0	24.26	452.9	3.93
689	1	0	0	0	1	2	3	1	1	0	0	0	0	0	0	0	0	1	23.56	604.7	4.04
690	1	1	1	0	0	2	3	1	1	0	0	1	1	1	0	1	0	1	47.32	891.3	5.26
691	1	0	0	0	0	2	3	1	0	0	0	0	0	0	0	0	0	1	23.64	983	4.09
692	1	0	0	0	0	1	2	1	1	0	0	0	0	0	0	0	1	0	29.98	275.4	4.1
693	1	0	0	0	1	2	3	1	1	1	0	0	1	0	0	1	1	1	24.02	923.1	5.62
694	1	0	0	0	1	1	3	1	1	1	0	0	0	0	0	0	1	1	26.63	1057.6	5.12
695	1	0	0	0	0	3	3	1	0	1	0	0	0	0	0	0	0	0	29.93	542.4	4.49
696	1	0	0	0	0	3	3	0	1	1	0	0	0	0	0	0	0	0	30.59	738.4	4.85
697	1	0	0	0	1	3	3	0	0	1	0	0	0	1	0	0	0	0	8.22	360.8	4.96
698	1	0	0	0	1	3	3	0	1	0	0	0	0	0	0	0	0	0	22.66	465.4	4.4
699	1	0	0	0	0	2	3	0	0	1	0	0	0	0	0	0	0	0	18.8	439.1	5.05
700	1	0	0	0	1	2	3	1	1	1	0	0	0	0	0	0	0	1	54.03	1225.9	3.2
701	1	0	0	0	0	1	2	1	1	0	0	0	0	0	0	0	1	0	10.96	168.4	5.42
702	1	1	1	1	1	3	3	0	0	1	0	0	0	1	0	1	1	1	29.31	742	4.69
703	1	0	0	0	0	1	3	0	1	1	0	0	1	0	0	1	0	1	15.4	304.2	5.8
704	1	0	0	0	1	2	3	1	1	1	0	0	0	0	0	0	0	1	29.92	754.4	5.4
705	1	0	0	0	0	2	3	0	0	0	0	0	0	0	0	0	0	0	19.66	554	6.52
706	1	0	0	0	0	3	3	0	1	0	0	0	0	0	0	0	0	0	30.8	874.6	3.58
707	1	1	1	1	1	1	3	1	0	1	0	0	1	0	0	1	0	1	14.78	302.8	5.09
708	1	0	0	0	0	3	3	0	0	0	0	0	0	0	0	0	0	0	18.55	599	5.61
709	1	0	0	0	0	3	3	1	1	0	0	1	0	0	0	0	0	0	26.73	858.3	5.78
710	1	0	0	0	0	2	3	1	1	1	0	0	0	0	0	0	1	1	39.05	1470	6.09
711	1	1	1	0	0	3	3	1	1	0	0	0	0	0	0	0	0	1	29.51	917.4	6.08
712	1	0	0	0	0	2	3	1	1	0	0	0	0	0	0	0	1	1	35.19	782.9	5.2
713	2	0	0	0	1	2	3	0	0	0	0	0	0	0	0	0	0	1	21.53	780.3	4.05
714	2	0	0	0	0	2	3	0	1	0	0	0	0	0	0	0	0	0	20.1	481.3	5.27
715	2	0	0	0	1	2	3	0	0	1	0	0	0	0	0	0	0	1	29.39	1229	5.8
716	2	0	0	0	0	1	3	1	1	1	0	0	0	0	0	0	1	1	19.21	226.8	4.28
717	2	0	0	0	1	1	3	1	0	0	0	0	0	0	0	0	0	0	37.76	539.3	4.11
718	2	0	0	0	0	1	3	1	1	0	0	1	0	1	0	0	1	0	26.39	649.2	6.1
719	2	1	1	0	0	3	3	1	1	0	0	0	0	1	0	0	1	1	51.14	654.7	6.1
720	2	0	0	0	0	3	3	0	1	0	0	0	0	0	0	0	0	0	19.77	488.8	5.08
721	2	1	1	1	0	2	3	1	1	1	0	0	1	1	0	1	1	1	64.82	1655.4	5.47
722	2	0	0	0	1	3	3	1	1	0	0	0	0	0	0	0	0	1	44.18	971.7	5.5
723	2	0	0	1	0	3	3	0	0	0	0	0	0	0	0	0	0	0	18.44	435.7	5.38
724	2	1	1	0	0	1	3	0	0	0	0	0	1	1	0	1	0	1	45.75	566	6.46
725	2	0	0	0	1	2	3	1	1	0	0	0	0	0	0	0	0	1	22.37	691.4	4.04
726	2	0	0	0	0	2	3	0	1	0	0	1	0	0	0	0	1	0	15.41	399.4	5.25
727	2	0	0	0	0	1	3	1	1	0	0	0	0	1	0	0	1	0	22.91	516.7	3.97
728	2	0	0	0	1	2	3	1	1	1	0	0	0	1	0	0	1	1	35.67	563.4	5.7
729	2	0	0	0	0	1	3	0	0	0	0	1	0	1	0	0	0	0	44.7	398.7	5.09
730	2	0	0	1	1	3	3	1	1	1	0	0	0	0	0	0	1	0	37.24	604.1	5.71
731	2	0	0	0	1	1	2	1	0	0	0	0	0	0	0	0	1	0	20.98	221.9	5.61
732	2	0	0	0	0	2	3	1	1	0	0	0	1	1	0	1	0	1	16.94	262.2	4.13
733	2	0	0	0	0	2	3	0	0	0	0	0	0	0	0	0	1	1	23.9	942.1	5.2
734	2	0	0	1	1	3	3	1	0	0	0	0	0	0	0	0	1	1	36.56	707.3	5.78
735	2	0	0	0	0	3	3	0	1	0	0	0	0	0	0	0	0	0	29.31	1106.8	4.93
736	2	1	1	1	0	1	2	0	1	0	0	1	0	0	0	1	0	0	21.8	207.2	4.5
737	2	1	1	1	1	3	3	0	1	1	0	0	0	0	0	1	0	0	30.1	1338.7	3.6
738	2	0	0	1	1	3	3	0	1	1	0	0	1	0	0	0	0	1	31	734.2	5.2
739	2	1	1	1	0	1	3	0	1	0	0	0	1	1	0	0	0	1	43.2	618.2	5.5
740	2	1	1	1	0	1	3	0	0	1	0	0	0	0	0	1	1	0	81	386.4	6.81
741	2	1	1	1	0	1	3	0	0	0	0	0	0	0	0	0	0	0	27.82	246	4
742	2	0	0	0	1	1	3	0	0	0	0	1	0	1	0	0	1	0	15.1	396.8	5.9
743	2	0	0	1	1	1	3	1	1	0	1	0	0	0	0	1	1	1	42.4	853	5.5
744	2	0	0	1	0	2	2	0	0	0	0	0	1	0	0	1	0	0	36.5	291.1	5.4
745	2	0	0	0	0	3	3	0	1	0	1	0	0	0	0	0	0	0	24	1142.2	5
746	2	0	0	1	0	1	3	0	0	0	0	1	0	0	0	0	0	0	7.3	162.1	3.5
747	2	1	1	1	1	1	2	0	1	0	1	1	1	1	0	1	0	0	29.81	331.4	6.6
748	2	0	0	1	0	1	2	0	0	0	0	0	0	0	0	0	1	0	27.4	339.3	4.49
749	2	1	1	1	0	1	3	0	0	0	0	0	0	1	0	1	1	0	13.2	398	5.88
750	2	0	0	1	1	1	3	0	1	0	0	0	0	0	0	1	0	0	26.8	368.3	5.13
751	2	0	0	1	0	2	3	0	1	0	1	0	1	0	0	1	1	1	39.2	321.1	4.77
752	2	1	1	0	1	1	3	0	0	0	0	0	0	1	0	1	0	1	50.9	312.3	5.9
753	2	0	0	0	1	1	2	0	0	0	0	0	0	1	0	0	0	0	16.7	263.8	4.4
754	2	0	0	1	0	3	3	0	1	0	0	0	0	0	0	0	0	1	32.63	1102	6.22
755	2	0	0	0	1	2	3	1	1	1	0	0	0	0	0	0	1	1	34	586.5	4.8
756	2	0	0	0	0	2	3	0	0	0	0	0	0	0	0	0	0	1	22.71	678.4	5.03
757	2	0	0	0	0	2	3	0	0	0	0	0	0	1	0	0	0	1	13.29	1072.1	4.6
758	2	0	0	1	0	1	3	0	0	0	0	0	0	1	0	0	1	0	49.79	381.8	3.1
759	2	0	0	0	0	2	3	0	1	0	0	0	1	0	0	1	0	1	70.8	1166.3	6.42
760	2	0	0	0	0	3	3	0	1	0	0	0	0	0	0	0	0	0	7.02	207.1	4.6
761	2	0	0	0	0	1	3	1	1	1	0	0	0	0	0	0	0	1	35.87	1009.7	5
762	2	1	1	1	0	3	3	0	1	1	0	0	0	1	0	1	1	0	55.7	933.6	6
763	2	0	0	0	0	2	3	0	0	0	0	0	0	0	0	0	0	1	47.27	2027.1	5.3
764	2	0	0	0	0	2	3	0	1	0	0	0	0	0	0	0	1	1	41.8	829.6	3.74
765	2	0	0	0	0	2	3	1	1	0	0	0	0	0	0	0	0	1	50.3	1171.7	4.7
766	2	0	0	0	0	2	3	1	1	1	0	0	0	0	0	1	1	1	37.2	740.1	5.4
767	2	1	1	1	1	1	3	0	1	1	1	0	1	1	0	1	1	1	35.1	702.6	5.37
768	2	0	0	0	0	1	3	1	0	0	0	0	0	0	0	1	1	1	34.63	565.6	4.7
769	2	0	0	0	0	3	3	0	1	0	0	0	0	0	0	0	0	0	19.6	505.7	3.7
770	2	1	1	1	1	1	2	0	0	1	0	0	0	0	0	1	1	0	46.88	348.5	4.4
771	2	0	0	0	1	1	3	0	1	0	0	0	0	1	0	0	1	0	29.3	526.2	4.6
772	2	1	1	0	1	2	3	1	1	1	0	0	0	1	0	0	0	1	39.51	968.2	6.5
773	2	0	0	0	0	1	3	0	0	0	0	0	1	1	0	1	0	1	42.9	848.9	5.74
774	2	0	0	0	1	2	3	1	1	0	0	0	0	1	0	0	0	1	14.9	642	4.2
775	2	0	0	0	1	1	3	0	0	0	0	0	0	1	0	0	0	0	4.7	92.9	7.3
776	2	0	0	0	0	1	3	1	1	0	0	0	1	0	0	0	0	1	32.4	503.7	5.32
777	2	1	1	0	0	1	3	0	0	0	0	0	1	1	0	1	1	1	30	706.1	3.51
778	2	0	0	0	1	3	3	0	1	0	0	0	0	0	0	0	1	1	39.6	855.8	5.6
779	2	0	0	0	0	1	3	1	1	0	0	0	0	0	0	0	1	0	35.8	219.3	4
780	2	0	0	1	0	1	3	0	0	0	0	0	0	1	0	0	0	0	24	249.6	4.9
781	2	0	0	0	0	2	3	0	1	0	0	0	0	0	0	0	0	0	18.6	635.5	4.3
782	2	0	0	0	1	2	3	1	0	0	0	0	0	0	0	0	0	1	13.8	734	3.8
783	2	0	0	0	0	3	3	0	1	0	1	0	0	0	0	0	0	1	25.83	1252.3	5
784	2	0	0	1	0	2	3	0	0	0	0	0	0	0	0	1	0	0	29.9	419.3	4.7
785	2	0	0	0	0	3	3	1	1	1	0	0	0	0	0	0	1	1	30.1	1347.3	4.6
786	2	1	1	0	0	2	3	1	1	0	0	0	0	0	0	0	1	1	21.85	445.4	4.1
787	2	0	0	0	0	1	2	0	1	0	0	0	0	0	0	1	1	0	23.4	292.4	5.9
788	2	0	0	0	0	3	3	1	1	0	0	0	0	0	0	0	0	1	56.2	2126.2	4.8
789	2	0	0	1	0	3	3	0	0	0	0	0	1	0	0	0	1	0	13.3	408.4	3.7
790	2	0	0	0	1	1	3	0	0	0	0	0	0	0	0	1	0	1	43.5	248.8	4.83
791	2	0	0	0	1	1	2	0	1	0	0	0	0	0	0	1	1	0	16.9	180	5.39
792	2	0	0	0	0	2	3	1	1	0	0	0	0	0	0	0	0	1	32.5	1403.2	4.7
793	2	0	0	0	0	3	3	0	1	0	0	0	0	0	0	0	0	0	30.4	942	4.2
794	2	0	0	0	1	1	3	0	0	0	0	0	1	1	0	1	1	0	34.63	374.7	5.1
795	2	0	0	1	1	2	3	1	1	0	0	0	0	0	0	1	1	1	52.2	790.4	5.4
796	2	0	0	0	0	1	3	0	0	0	0	0	1	1	0	1	0	1	30.28	192.5	7.7
797	2	0	0	0	0	2	3	0	1	0	0	0	0	0	0	0	0	0	39.5	913.4	4.67
798	2	1	1	1	0	3	3	1	1	0	0	0	0	0	0	0	0	1	56.5	786.4	4.82
799	2	0	0	0	1	2	3	0	0	0	0	0	0	1	0	0	0	1	22.4	1131.8	4.2
800	2	0	0	0	1	2	3	0	0	0	0	0	0	1	0	0	1	0	19.21	453	4.2
801	2	0	0	0	1	2	3	0	0	0	0	0	0	1	0	0	1	0	12.6	202.2	4.5
802	2	1	1	0	1	2	3	1	1	1	0	0	0	1	0	0	1	0	14.6	147.2	4.72
803	2	0	0	0	0	2	3	0	0	0	0	0	0	0	0	0	0	1	22	1086	3.79
804	2	1	1	1	0	2	3	0	1	0	0	0	1	0	0	1	1	1	47.9	1113.8	5
805	2	0	0	0	1	1	3	0	0	0	0	0	0	1	0	0	0	0	34.6	278.4	4.4
806	2	0	0	0	1	2	3	1	0	0	0	0	0	0	0	0	0	1	15.6	910.5	4.6
807	2	0	0	0	0	3	3	0	1	0	0	0	0	0	0	0	0	1	15.47	707.1	3.9
808	2	0	0	1	1	1	1	0	1	0	0	0	0	0	0	0	0	0	14.7	139	4.3
809	2	0	0	1	0	2	3	0	0	0	0	0	0	0	0	0	1	1	28.8	1446.4	3.83
810	2	0	0	1	0	3	3	0	1	0	0	0	0	0	0	0	0	1	38.7	738.1	6.1
811	2	0	0	0	0	3	3	0	1	0	0	0	0	0	0	0	1	1	37	659.3	3.5
812	2	0	0	0	0	3	3	0	0	0	0	0	0	0	0	0	0	0	27.8	1115.7	4.6
813	2	1	1	1	0	2	3	0	0	1	0	0	0	0	0	0	1	1	26.5	442.3	6.7
814	2	0	0	0	1	2	3	0	0	1	0	0	1	0	0	1	1	1	23.5	668.2	4.75
815	2	0	0	0	1	2	3	1	1	1	0	0	0	0	0	0	0	1	23.37	748.3	4.8
816	2	0	0	0	0	3	3	0	1	0	0	0	0	0	0	0	1	1	37.1	659.3	3.5
817	2	1	1	0	0	2	3	0	1	1	0	0	1	1	1	1	1	1	50	775.3	5.38
818	2	1	1	1	0	3	3	0	1	1	0	0	0	0	0	1	0	1	20.12	853.4	3.88
819	2	0	0	0	1	1	3	0	0	0	0	0	0	0	0	0	1	1	23.7	504	4.8
820	2	0	0	0	0	3	3	0	1	0	0	0	0	0	0	0	0	0	20.2	644.4	5.2
821	2	0	0	0	0	3	3	0	1	0	0	0	0	0	0	0	0	1	15.5	779.5	3.9
822	2	0	0	0	1	2	3	1	1	0	0	0	0	0	0	0	0	1	25	1171.5	4.4
823	2	0	0	0	0	2	3	1	0	0	0	0	0	0	0	1	0	0	21.8	349.1	5
824	2	0	0	0	0	2	3	0	1	0	0	0	0	1	0	0	0	0	19.4	534.1	4.95
825	2	0	0	0	0	2	3	1	0	0	0	0	0	1	0	0	1	1	38.22	1007.9	5.3
826	2	0	0	0	0	1	3	1	1	0	0	0	1	1	0	0	1	0	10.2	228.9	6.7
827	2	1	1	0	1	2	3	1	1	1	0	0	0	1	0	0	1	1	36.4	1609	3.71
828	2	0	0	0	0	2	3	0	0	0	0	0	0	0	0	0	0	1	33.41	1350.4	4.2
829	2	0	0	0	0	3	3	0	0	1	0	0	0	0	0	0	0	1	57.8	1936.4	5.2
830	2	0	0	1	0	2	3	0	1	0	0	0	0	0	0	0	0	1	38.1	882.8	4.82
831	2	0	0	0	1	1	3	0	1	0	0	0	0	0	0	0	0	0	15.1	521	3.81
832	2	0	0	0	0	3	3	1	1	1	0	0	0	0	0	0	0	1	30.9	830.1	4.4
833	2	0	0	1	1	3	3	0	1	1	0	0	0	0	0	0	0	1	28.3	741.6	5.9
834	2	0	0	0	1	2	3	1	1	1	0	0	0	0	0	0	1	1	23.64	1046.2	5.9
835	2	0	0	0	0	2	3	1	0	0	0	0	0	0	0	0	1	1	32.7	792.8	4.6
836	2	1	1	1	0	1	3	0	0	0	0	0	0	1	0	0	0	0	27.5	497.4	4.7
837	2	0	0	0	1	1	3	0	0	0	0	0	1	0	0	0	0	1	57.19	348.2	4.3
838	2	0	0	0	0	1	3	0	0	0	0	0	0	0	0	0	1	1	36.6	616.7	4.88
839	2	0	0	0	1	3	3	0	0	1	0	0	0	0	0	0	1	0	19.53	531.2	3.36
840	2	0	0	0	0	2	3	0	1	0	0	0	0	0	0	0	0	0	18.2	459.2	4.46
841	2	0	0	1	0	1	3	1	1	0	1	0	0	0	0	0	0	0	7.1	156.9	4.1
842	2	0	0	0	0	2	3	1	1	1	0	0	0	0	0	0	1	1	23.41	963.3	4.3
843	2	0	0	1	1	2	3	1	0	0	0	0	0	0	0	0	0	1	43.5	1132.9	3.93
844	2	0	0	0	1	1	3	1	0	0	0	0	1	0	0	1	0	0	7.08	172.9	5.3
845	2	0	0	0	0	1	3	0	0	0	0	0	0	0	0	0	1	0	24.5	682.1	5.43
846	2	0	0	0	1	1	3	0	0	0	0	0	0	1	0	0	1	1	17.8	506.1	4.39
847	2	0	0	1	0	3	3	0	0	0	0	0	0	0	0	0	0	1	19.3	609.9	4.51
848	2	0	0	0	0	2	3	0	1	1	0	0	0	0	0	0	1	1	29.6	1060	5
849	2	0	0	0	0	3	3	0	0	0	0	0	0	0	0	0	0	0	18.4	646.1	3.65
850	2	0	0	1	0	1	2	0	1	1	1	0	0	0	0	0	1	0	12.51	290.9	3.55
851	2	0	0	0	0	1	3	1	1	0	0	0	0	0	0	1	1	1	34.69	767.8	4.9
852	2	0	0	0	0	3	3	0	0	0	0	0	0	0	0	0	0	0	27.03	851.7	3.7
853	2	0	0	0	1	3	1	1	1	0	1	0	0	0	0	0	0	0	13.2	249.6	4.22
854	2	0	0	0	1	2	3	0	1	1	0	0	0	0	0	0	0	1	33.5	1005.6	5.25
855	2	0	0	0	0	2	3	1	1	1	0	0	0	0	0	0	0	1	19.97	998.6	4.4
856	2	0	0	0	1	2	3	1	1	1	0	0	0	1	0	0	1	1	22.39	753.6	4.53
857	2	0	0	0	1	2	3	0	1	0	0	0	0	1	0	0	0	1	14.91	873.3	3.6
858	2	1	1	0	0	2	3	0	0	0	0	0	1	1	0	0	0	0	23.4	301	4.7
859	2	0	0	1	0	1	3	0	0	0	0	0	0	0	0	0	0	1	29.4	512.6	5.4
860	2	0	0	0	1	2	3	1	1	0	0	0	0	0	0	0	1	1	30.5	567.3	4.7
861	2	1	1	0	0	1	3	1	1	1	0	0	0	0	0	0	1	1	33.98	656.1	4.1
862	2	0	0	0	0	3	3	1	1	1	0	0	0	0	0	0	1	0	20.7	569.1	3.8
863	2	0	0	0	0	3	3	0	0	1	0	0	0	0	0	0	1	1	47.5	931.3	4.7
864	2	0	0	0	0	2	3	0	0	0	0	0	0	0	0	1	0	1	38.87	864	6.6
865	2	0	0	0	0	2	3	1	1	0	0	0	0	0	0	0	1	0	30.75	456.7	4.9
866	2	0	0	0	1	1	3	0	1	0	0	0	0	0	0	0	0	0	28.6	290.9	3.6
867	2	0	0	0	1	1	3	1	1	0	0	0	0	0	0	0	0	0	28.7	231.9	3.8
868	2	0	0	1	1	2	3	0	1	0	0	0	1	0	0	1	0	1	19.96	698.6	3.5
869	2	0	0	0	1	1	3	0	1	1	0	0	0	0	0	0	1	1	27.9	1050.3	4.4
870	2	0	0	0	0	3	3	0	0	1	0	0	0	0	0	0	1	0	21	680.9	5.12
871	2	0	0	0	0	2	2	0	0	0	0	0	0	0	0	0	0	0	21.6	290.8	5
872	2	0	0	0	0	2	2	1	1	0	0	0	0	0	0	0	0	0	7.9	241	3.9
873	2	0	0	1	1	2	3	0	1	1	0	0	0	0	0	1	1	1	22.34	430.5	3.58
874	2	0	0	1	0	2	3	1	1	0	0	0	1	0	0	1	1	0	20.1	151.6	5.93
875	2	0	0	1	1	3	2	0	1	0	1	0	0	0	0	0	1	0	21.8	339.1	3.28
876	2	0	0	1	0	1	3	0	0	0	0	0	0	0	0	0	0	1	24.27	448.5	6.3
877	2	0	0	1	0	3	3	0	0	0	0	0	0	0	0	0	0	0	16.87	232.8	4.16
878	2	0	0	1	1	2	2	0	0	0	0	0	0	0	0	0	0	0	21.1	248.3	5.04
879	2	0	0	1	0	3	3	0	0	0	0	0	0	0	0	0	0	1	18.4	963	6.29
880	2	0	0	1	0	1	3	1	1	0	0	0	0	0	0	0	1	0	26.34	450.6	5.4
881	2	0	0	1	0	3	3	1	1	0	0	0	0	0	0	0	0	1	28.99	852.2	4.5
882	2	1	1	1	0	2	3	0	1	1	0	0	1	0	0	1	0	1	43.99	1153.8	6.45
883	2	1	1	1	0	1	3	0	0	0	0	1	1	1	0	1	0	0	27.85	277.9	4.68
884	2	0	0	0	1	2	3	1	1	0	0	0	0	0	0	0	0	1	22.08	1070.9	5.3
885	2	0	0	1	0	2	3	0	1	0	0	0	0	0	0	0	0	1	36.26	549.9	5.35
886	2	0	0	1	0	2	3	1	0	0	0	0	0	0	0	0	0	0	26.6	628.8	5.5
887	2	0	0	1	1	1	3	1	1	0	0	0	0	0	0	0	1	0	14.48	522.4	5.12
888	2	1	1	1	1	1	2	0	0	0	0	0	1	1	0	1	0	0	48.9	269.8	4.7
889	2	0	0	1	0	1	3	0	0	0	0	0	0	0	0	0	0	1	28.65	564	5.1
890	2	0	0	0	1	1	3	1	1	0	0	0	0	0	0	1	0	0	46	515.3	5.58
891	2	1	1	1	0	1	3	1	0	0	0	1	0	0	0	1	1	0	16.97	491.3	4.28
892	2	0	0	1	0	2	3	1	1	0	0	0	0	0	0	0	0	0	19.1	398.8	5.1
893	2	1	1	0	0	2	3	0	0	0	0	0	0	0	0	0	0	1	32.6	1002.7	5.08
894	2	0	0	0	0	2	3	0	0	0	0	0	0	0	0	0	0	1	39.23	1566.6	5.4
895	2	0	0	0	0	1	3	1	1	1	0	1	1	1	0	1	1	1	34.5	469.8	5.1
896	2	1	1	1	0	1	2	0	1	0	0	0	1	1	0	1	0	0	36.5	269.9	5.33
897	2	0	0	0	0	2	3	0	0	0	0	0	0	0	0	0	0	0	13.5	511.6	4.77
898	2	0	0	1	0	1	3	0	0	0	0	0	0	0	0	0	0	1	20.22	549.1	4.9
899	2	0	0	1	0	1	1	0	0	0	0	0	0	1	0	1	0	0	19.25	204.4	4.22
900	2	0	0	1	0	1	3	0	0	0	0	0	0	0	0	0	1	1	10.36	223.7	4.12
901	2	0	0	1	1	2	3	1	1	1	0	1	0	0	0	0	0	0	26.7	361.2	4.4
902	2	1	1	1	0	1	2	0	0	0	0	0	1	0	0	1	1	0	13.2	398	5.88
903	2	0	0	0	1	2	3	1	1	1	1	0	0	0	0	0	1	1	34.94	960.7	6.48
904	2	0	0	1	1	2	3	1	1	0	0	1	0	0	0	0	1	0	20.12	361.1	4.63
905	2	1	1	1	0	1	3	1	1	0	1	1	1	1	1	1	0	0	19.8	339.7	6.2
906	2	1	1	0	0	1	3	1	1	0	0	0	0	0	0	0	0	1	64	573.3	5.29
907	2	0	0	0	0	1	3	0	1	1	0	0	0	0	0	0	0	1	19.97	998.6	4.4
908	2	0	0	0	1	1	2	0	0	0	0	1	0	0	0	0	0	0	18.75	320.8	3.4
909	2	0	0	0	0	1	3	1	1	1	1	0	0	0	0	0	1	1	33.98	656.1	3.57
910	2	0	0	0	0	1	3	0	1	0	0	0	0	0	0	0	0	1	38.87	864	6.95
911	2	0	0	0	0	1	3	0	0	0	0	0	0	0	0	1	0	0	25.3	177.6	4.8
912	2	0	0	0	0	2	3	1	1	0	0	0	0	0	0	0	1	0	30.75	456.7	4.9
913	2	0	0	0	0	2	3	1	1	1	1	0	0	0	0	0	1	1	52.3	622.3	3.97
914	2	0	0	0	1	1	1	1	1	0	1	0	0	1	0	0	0	0	28.7	231.9	4.18
915	2	0	0	0	0	2	3	1	0	0	0	0	0	0	0	0	0	1	22.3	686.7	5
916	2	1	1	1	1	2	3	1	1	0	1	0	0	0	0	0	0	1	19.96	698.6	3.97
917	2	0	0	0	1	1	3	0	1	1	0	0	0	0	0	0	0	1	16.62	751.8	4.6
918	2	1	1	1	1	1	3	0	0	0	0	0	0	0	0	1	0	0	2.5	54.4	4.3
919	2	0	0	0	0	3	3	0	0	1	1	0	0	0	0	0	1	0	21	680.9	5.12
920	2	0	0	0	0	1	2	0	0	0	0	0	0	0	0	0	0	0	21.6	290.8	5
921	2	0	0	0	0	1	3	0	0	0	1	0	0	0	0	0	0	0	31.19	797.3	5.9
922	2	0	0	0	0	2	3	0	1	0	1	0	0	0	0	1	1	1	35.43	1159.3	5.6
923	2	0	0	0	0	3	3	0	0	0	0	0	0	0	0	0	0	0	12.4	496.5	3.39
924	2	1	1	1	0	1	3	0	0	0	0	1	0	0	0	0	1	1	36.28	552.5	5.6
925	2	0	0	0	0	1	3	1	1	0	0	0	0	0	0	0	0	1	19.15	1025.9	5.5
926	2	0	0	0	0	1	3	0	0	0	0	0	1	1	0	0	0	1	53.49	809.8	5.7
927	2	0	0	0	0	3	3	0	0	0	1	0	0	0	0	0	0	1	54	2077	6.26
928	2	0	0	0	0	1	3	0	1	1	0	0	0	0	0	0	1	0	34	501.9	4.4
929	2	1	1	0	0	1	2	0	0	0	0	0	0	0	0	0	0	0	11.88	196.1	4.9
930	2	0	0	0	0	2	1	1	1	0	0	0	0	0	0	0	0	0	22.7	282	4.64
931	2	0	0	1	0	3	3	0	1	0	0	0	0	0	0	0	1	1	11.84	1061	5.4
932	2	0	0	0	0	1	3	0	1	0	1	0	0	0	0	0	1	1	28.9	711.2	4.7
933	2	0	0	0	1	1	3	0	0	0	0	0	1	0	0	0	1	1	53.71	694.1	5.7
934	2	0	0	0	0	1	3	1	1	0	0	0	1	0	0	1	1	0	20.1	569.3	3.8
935	2	0	0	0	1	1	3	0	0	0	0	0	0	1	0	0	1	0	24.3	408.9	4.8
936	2	0	0	1	0	3	3	1	1	0	0	0	1	0	0	0	0	1	28.7	633.8	6.9
937	2	0	0	1	0	3	3	1	1	1	0	0	0	0	0	0	0	0	9.5	162.4	3.8
938	2	1	1	0	1	3	3	1	1	1	0	1	0	0	0	0	0	1	26.5	1012.3	6.3
939	2	0	0	1	0	2	3	1	0	0	1	0	0	0	0	0	1	0	52.69	443.3	4.3
940	2	0	0	0	1	2	3	1	1	0	0	0	0	0	0	0	1	1	35.94	642.5	4.3
941	2	0	0	0	1	2	3	1	0	0	0	0	0	0	0	0	0	1	26.7	751.1	4.3
942	2	0	0	0	1	1	2	1	1	0	1	0	0	0	0	0	0	0	24.4	256.6	4.7
943	2	0	0	0	1	2	3	1	1	1	0	0	0	0	0	0	1	1	28.51	228.4	4.5
944	2	0	0	0	0	1	2	1	1	0	0	0	0	0	0	0	1	0	14.9	254.1	4.2
945	2	0	0	0	0	1	3	1	0	1	0	0	0	0	0	0	0	0	20.1	575.7	3.7
946	2	0	0	0	1	2	3	1	1	0	0	0	0	0	0	0	1	0	5.25	69.3	2.4
947	2	0	0	0	0	2	3	0	0	1	0	0	0	0	0	0	1	0	38.65	1227.3	5.2
948	2	0	0	0	1	2	3	1	1	0	0	0	0	0	0	0	0	0	11.69	294.4	5.3
949	2	0	0	0	1	3	3	1	1	0	1	0	0	0	0	0	0	1	20	544.4	5.1
950	2	0	0	0	1	2	1	1	1	1	0	0	0	0	0	0	0	0	11.1	270.5	4
951	2	0	0	0	1	1	2	0	1	0	0	0	0	1	0	0	0	0	8.73	180.5	4
952	2	0	0	0	1	2	3	1	1	0	0	0	0	0	0	0	0	1	8.63	616.2	5
953	2	0	0	1	1	2	3	1	1	0	1	0	0	0	0	0	0	1	11.25	647.3	4
954	2	0	0	1	1	1	3	0	1	1	0	0	0	0	0	0	1	1	25.92	851.2	5.7
955	2	0	0	0	0	1	1	0	0	0	1	0	1	1	0	1	1	0	12.7	222.1	4.9
956	2	0	0	0	0	3	2	1	1	0	0	0	0	0	0	0	0	0	19.3	274.2	4.1
957	2	0	0	0	1	3	3	0	0	0	0	0	0	0	0	0	0	0	12.46	415	4.5
958	2	0	0	0	0	3	3	0	0	0	1	0	0	0	0	0	0	0	55.2	1520	4.3
959	2	0	0	1	1	1	1	0	1	0	0	1	0	0	0	0	0	0	16.2	176.6	4.6
960	2	0	0	1	0	3	3	0	1	0	0	0	0	0	0	0	0	1	61.2	1290.9	4.7
961	2	0	0	0	0	3	3	0	0	0	0	0	0	0	0	0	0	1	30.3	904.4	4.8
962	2	0	0	1	0	1	2	0	0	0	0	0	0	0	0	0	0	0	34.8	291	6.5
963	2	0	0	0	0	1	2	1	1	1	0	0	0	0	0	1	1	1	13.58	303.8	4
964	2	0	0	0	0	2	3	1	1	0	0	0	0	0	0	0	1	1	55.3	589.2	4.5
965	2	1	1	0	1	2	3	1	1	1	0	0	0	0	0	0	1	0	29.2	548.9	4.5
966	2	0	0	0	0	1	3	1	0	0	0	0	0	0	0	0	1	1	39.59	928.1	3.8
967	2	0	0	0	0	2	3	1	0	0	1	0	0	0	0	0	1	1	38.6	1037.1	4.6
968	2	0	0	0	0	1	3	1	1	1	0	0	0	0	0	0	1	1	24.8	1462.2	5.3
969	2	0	0	1	1	2	2	1	1	1	1	0	0	0	0	0	1	0	21.13	338.3	5.7
970	2	0	0	0	0	3	3	1	1	0	0	0	0	0	0	0	1	1	33.67	1751.1	4.7
971	2	0	0	0	0	2	3	1	1	1	1	0	0	0	0	0	1	1	29.72	378.2	4.8
972	2	0	0	0	1	1	3	0	0	0	0	0	0	0	0	1	0	1	17.2	480.3	4.6
973	2	0	0	1	1	3	1	1	1	0	0	0	0	0	0	0	1	0	26.72	239.9	5.1
974	2	0	0	0	0	1	3	0	0	0	0	0	0	0	0	0	0	1	21.5	434.3	3.3
975	2	0	0	0	1	1	3	1	1	0	0	0	0	0	0	0	1	1	26.7	1185.1	4.4
976	2	0	0	0	0	3	3	0	1	0	1	1	0	0	0	1	1	1	26.15	784.5	4.3
977	2	1	1	0	0	3	3	1	1	0	0	0	0	0	0	0	0	1	28.42	1078	4.7
978	2	0	0	0	0	1	1	1	1	0	0	0	0	0	0	0	1	0	16.81	173.9	3.6
979	2	0	0	0	1	1	3	0	0	0	0	0	0	0	0	0	0	1	25.26	1229.9	5.4
980	2	0	0	0	0	1	3	0	0	1	1	0	0	0	0	0	1	0	31.12	508.8	4
981	2	0	0	0	0	1	3	1	0	0	0	0	0	0	0	0	0	1	28.84	878.2	5.4
982	2	0	0	0	1	1	3	0	1	1	0	0	0	0	0	0	0	0	14.97	287.2	4.7
983	2	0	0	0	0	3	3	1	1	0	0	0	0	0	0	0	0	0	21.5	667.7	4.3
984	2	0	0	0	1	1	3	1	1	0	0	0	0	0	0	0	0	0	10.57	156	3.8
985	2	0	0	1	0	1	3	1	0	0	0	0	0	0	0	0	1	1	26.89	560.5	4
986	2	0	0	1	0	1	3	0	0	1	0	0	0	0	0	0	1	1	25.98	566.8	4
987	2	0	0	1	1	1	3	0	0	0	1	0	0	0	0	0	0	1	19.59	782.5	4.4
988	2	0	1	0	0	1	3	0	0	0	0	0	0	0	0	0	0	1	24.6	690.2	5.2
989	2	0	0	0	0	1	3	0	1	0	0	0	0	0	0	0	1	1	36.1	1411.5	4.2
990	2	0	0	0	0	1	3	0	0	0	0	0	0	0	0	0	0	0	8.17	240.6	4.3
991	2	0	0	0	0	1	3	0	1	1	1	0	0	0	0	0	0	0	17.71	408.5	4.2
992	2	1	1	0	0	2	3	0	0	0	0	0	0	0	0	1	1	0	25.8	190.8	4
993	2	0	0	0	1	3	3	1	1	1	0	0	0	0	0	0	0	1	32.3	508.3	6.1
994	2	1	1	1	0	3	3	0	1	1	0	0	0	0	1	0	1	1	23.6	1145.5	4.6
995	2	0	0	0	0	1	2	1	1	0	0	0	0	0	0	1	1	0	17.4	360	4.3
996	2	0	0	0	0	3	3	1	1	1	0	0	0	0	0	0	0	0	14.9	269.8	3.5
997	2	0	0	0	0	2	3	1	1	1	0	0	0	0	0	0	1	0	28.19	314.5	4.8
998	2	0	0	0	0	2	3	1	1	1	1	0	0	0	0	0	1	1	18.61	693.4	6.8
999	2	0	0	0	1	2	3	1	1	1	1	0	0	0	0	1	1	1	36.55	738.5	5.1
1000	2	0	0	0	1	3	3	1	1	1	0	0	0	0	0	0	0	1	12	924.6	4.8
1001	2	0	0	0	1	2	3	0	0	0	1	0	0	0	0	0	0	1	10.13	571.9	4.3
1002	2	0	0	0	1	2	3	0	1	0	0	0	0	0	0	0	0	1	14.6	608	4.4
1003	2	0	0	1	0	2	3	1	1	0	0	0	0	0	0	0	1	1	30.03	1227.1	6.4
1004	2	0	0	0	0	2	3	0	0	0	1	0	0	0	0	0	0	1	21.2	991.8	5.9
1005	2	0	0	0	0	2	3	1	1	0	0	0	0	0	0	0	0	1	23.35	1139.9	4.4
1006	2	0	0	0	1	1	3	0	1	1	0	0	1	1	0	1	1	1	22	682.6	5
1007	2	0	0	0	1	2	3	1	1	1	1	0	0	0	0	0	1	1	38.77	634.1	5.4
1008	2	0	0	0	0	2	3	0	0	0	0	0	0	0	0	0	0	1	24.67	612.2	3.6
1009	2	0	0	1	1	2	3	1	1	0	1	0	0	0	0	0	1	1	16.7	618.2	4.7
1010	2	0	0	0	0	2	3	0	1	0	0	1	0	1	0	1	0	1	30.72	560.8	3.7
1011	2	0	0	0	0	2	2	1	1	0	0	0	0	0	0	1	1	0	30.41	343	5.2
1012	2	0	0	0	1	2	3	0	0	0	0	0	0	0	0	0	1	1	19.47	1246	4
1013	2	0	0	1	0	3	3	0	1	0	0	0	0	0	0	0	1	1	15.51	824.1	4.3
1014	2	0	0	1	1	2	3	1	0	0	1	0	0	0	0	0	1	1	17.78	802.8	3.7
1015	2	1	1	0	0	2	3	0	1	0	0	0	0	0	0	0	1	1	35.84	1197	5.5
1016	2	0	0	0	0	2	3	0	1	0	0	0	0	0	0	0	0	1	4.64	439.2	4.2
1017	2	0	0	0	0	2	3	1	1	1	0	0	0	0	0	0	1	1	22.67	1083.6	5.9
1018	2	0	0	0	0	2	2	0	1	0	0	0	0	0	0	0	1	0	27	355.5	4.6
1019	2	0	0	1	0	2	3	0	1	0	0	0	0	0	0	0	1	1	25.4	629.2	5
1020	2	0	0	0	0	2	3	1	1	0	1	0	0	0	0	1	1	1	28.9	752.7	18.4
1021	2	0	0	0	0	2	3	1	1	0	0	0	0	0	0	0	1	0	15.1	192.2	4.7
1022	2	0	0	0	0	2	3	1	1	0	0	0	0	0	0	0	0	1	30.6	1313.8	5.6
1023	2	0	0	1	1	1	3	0	0	0	0	0	0	0	0	0	0	1	46.6	1034.9	4.2
1024	2	0	0	1	0	3	3	0	1	0	1	0	0	0	0	0	0	1	36.6	1340.1	3.9
1025	2	0	0	1	1	2	3	0	1	0	0	0	0	0	0	0	0	1	25.08	762.9	5
1026	2	0	0	0	1	2	3	1	1	0	0	0	0	0	0	0	1	1	36.8	831.6	4.7
1027	2	0	0	0	1	1	3	1	1	0	0	0	0	1	0	0	0	1	26.69	1565.1	4.4
1028	2	0	1	1	0	2	3	1	1	0	0	0	0	0	0	0	0	1	37.8	1040.4	5.7
1029	2	0	0	0	0	2	3	0	1	0	0	0	0	0	0	0	0	1	32.27	1053.1	3.9
1030	2	0	0	1	0	2	3	1	1	0	1	0	0	0	0	0	1	1	23.97	575.5	4.3
1031	2	0	0	0	1	3	3	0	1	0	0	0	0	0	0	0	0	1	33.9	1632.7	4.2
1032	2	0	0	1	0	2	3	1	1	0	0	0	0	0	0	0	0	1	24.45	1337.8	4.5
1033	2	0	0	0	0	2	1	0	1	0	1	0	0	0	0	0	0	0	6.6	145.7	3.7
1034	2	0	0	0	0	2	3	0	0	0	0	0	0	0	0	0	0	1	27.18	1161	4.5
1035	2	0	0	1	0	2	3	1	1	1	1	0	0	0	0	0	1	1	20.8	884.2	4.4
1036	2	0	0	0	0	1	3	0	1	0	0	0	0	0	0	0	0	1	57.5	1393.3	4.3
1037	2	0	1	0	0	2	3	1	1	1	0	0	0	0	0	0	1	0	15.5	494.1	4.7
1038	2	0	0	0	1	2	3	0	1	0	1	0	0	0	0	0	1	1	11.92	725.9	3.8
1039	2	0	0	0	0	2	3	1	1	0	0	0	0	0	0	1	0	1	22.58	835.2	3.7
1040	2	0	0	0	1	2	3	0	0	0	1	0	0	0	0	0	0	0	8.37	168.8	3.6
1041	2	0	0	1	1	2	3	1	1	1	0	0	0	0	0	1	0	1	36.9	863.1	5.3
1042	2	0	0	0	0	2	3	0	0	0	0	0	0	0	0	0	1	0	4.24	316	4.3
1043	2	0	0	1	0	2	3	1	1	0	0	0	0	0	0	0	1	0	40.6	577.9	4
1044	2	0	0	0	0	2	2	1	0	0	0	0	0	0	0	0	0	0	27.8	290.7	4
1045	2	0	0	0	1	2	3	1	1	0	0	0	0	0	0	0	1	1	50.25	774.8	5.5
1046	2	0	0	1	0	3	3	0	1	0	0	0	0	0	0	0	1	0	22.6	440.9	4.2
1047	2	0	0	0	1	2	3	0	0	1	0	0	0	0	0	0	0	1	28.7	1387.5	6.7
1048	2	0	0	0	0	1	3	0	1	0	1	0	0	1	0	0	1	0	30.05	638.9	4.6
1049	2	0	0	0	1	2	3	1	1	0	0	0	0	0	0	0	1	0	12.49	244.5	4.9
1050	2	0	0	0	0	3	3	0	1	0	0	0	0	0	0	0	0	0	9.8	93.1	3.6
1051	2	0	0	0	1	2	3	1	1	1	0	0	0	0	0	0	0	1	11.7	793.9	4.5
1052	2	0	0	0	1	1	3	0	1	0	0	0	0	0	0	0	0	0	14.2	245.5	3.5
1053	2	0	0	0	0	3	3	0	0	1	0	0	0	0	0	0	1	1	21.76	828.9	3.9
1054	2	0	0	0	0	3	3	0	0	0	0	0	0	0	0	0	1	0	28.65	885.9	5
1055	2	0	0	0	1	1	3	1	1	0	0	0	0	0	0	0	0	1	23.4	539.1	4.2
1056	2	0	0	0	0	2	3	1	0	0	0	0	0	0	0	0	1	0	5.7	86.7	3.5
1057	2	0	0	0	0	2	3	1	1	0	1	0	0	1	0	0	0	0	25.9	763.4	4.8
1058	2	0	1	0	1	2	3	1	1	0	0	0	0	0	0	0	0	0	23.28	519.7	5.6
1059	2	0	0	0	0	2	3	1	1	0	0	0	0	0	0	0	0	1	22.8	954.3	4.3
1060	2	0	0	0	1	3	3	1	1	0	0	0	0	0	0	0	0	1	18.2	730.6	4.5
1061	2	0	0	1	0	2	3	0	0	1	1	0	0	0	0	0	1	1	32.39	888.7	5.1
1062	2	0	0	1	0	3	3	1	1	0	0	0	0	0	0	0	0	1	19.8	960.8	5.4
1063	2	0	0	0	1	2	2	0	0	0	0	0	0	0	0	0	0	0	4.45	185.5	3.4
1064	2	0	0	0	1	2	3	1	1	0	1	1	0	0	0	0	1	1	28.7	736.5	10.8
1065	2	0	0	0	1	1	3	0	0	1	0	0	0	0	0	0	0	0	14.7	330.5	4.3
1066	2	0	0	1	1	1	3	1	1	0	1	0	0	0	0	0	0	1	18.39	713.8	4.2
1067	2	1	1	0	0	2	3	0	1	0	0	0	1	1	0	1	0	1	28.7	729.4	4.7
1068	2	0	0	0	1	3	3	0	1	0	1	0	0	0	0	0	1	1	38	982.7	4.8
1069	2	0	0	0	1	3	3	0	0	0	0	0	0	0	0	0	0	0	5.38	12.1	3.1
1070	2	0	0	0	1	2	3	1	1	0	0	0	0	0	0	0	1	0	20.67	221.6	4.7
1071	2	0	0	0	0	2	3	0	1	0	0	0	0	0	0	0	0	0	14.1	282.4	4.1
1072	2	0	0	1	0	3	3	0	1	1	0	0	0	0	0	0	1	1	31.1	597.1	5.9
1073	2	0	0	0	0	2	3	1	1	1	0	0	0	0	0	0	0	1	67.6	1726.4	8.9
1074	2	0	0	0	0	2	3	1	1	0	0	0	0	0	0	1	0	1	18.1	1431.7	4
1075	2	0	0	0	0	3	3	0	1	0	1	0	0	0	0	0	0	0	27.8	868.8	4.2
1076	2	0	0	0	1	2	3	1	1	1	0	0	0	0	0	0	1	1	40.17	526.4	6.4
1077	2	0	0	0	1	2	3	1	1	0	0	0	0	0	0	0	1	1	23.4	642.5	4.8
1078	2	1	1	0	1	3	3	1	1	0	0	0	0	0	0	0	0	1	18.5	1148.9	5.1
1079	2	0	0	0	0	3	3	1	1	0	0	0	0	0	0	0	0	1	41.99	1860.7	4.5
